# Supplementary material for: Analysis of CATMA transcriptome data identifies hundreds of novel functional genes and improves gene models in the Arabidopsis genome
Source: BMC Genomics. 2007 Nov 2;8:401. doi: 10.1186/1471-2164-8-401 (PMC2174955; doi:10.1186/1471-2164-8-401)
Supplement: Additional file 1 — Information about identification and function of the 465 novel genes. 1: ID of GSTs selected outside TAIR models and exhibiting a transcription signal (with a web link to the CATdb database [16] for additional information). 2: Validation of the expression by sequencing RT-PCR product. 3: ID of CDS models proposed by Eugene at this locus. 4: ID of the gene upstream from the new gene. 5: Correction made in the recent TAIR annotation release 7. 6: ID of the gene downstream from the new gene. 7: Presence of cognate transcripts (EST and/or cDNA from GenBank R.159). 8: Presence of cognate MPSS tags [19]. 9: Presence of cognate RACE-PCR products obtained by TIGR [20]. Accession number is mentioned. 10: Presence of PFAM motifs (ID are mentioned). 11: Presence of homolog(s) in Arabidopsis based on BLASTX (GenBank R. 159). 12: Presence of homolog(s) in other species based on BLASTX (GenBank R. 159). 13: Putative biochemical function inferred from homology with known proteins. 14: Presence of a previous annotation carried out by AGI members at the BAC level but lost in the TAIR genome annotation. 15: Number of positive hybridized mRNA samples out of the 522 transcriptomes analyzed. 16: Minimum signal intensity detected. 17: Median signal intensity detected. 18: Maximum signal intensity detected. 19: Sequence of the left primer used in RT-PCR to confirm the transcriptional activity. 20: Sequence of the right primer used in RT-PCR to confirm the transcriptional activity. 21 to 32: Presence of hybridization signal in the following organs: leaf, root, stem, aerial, cell culture, pollen, seed, whole plant, flower, protoplast, silique, hypocotyl. [file 1471-2164-8-401-S1.xls]

## Sheet: additional file 1
1	2	3	4	5	6	7	8	9	10	11	12	13	14	15	16	17	18	19	20	21	22	23	24	25	26	27	28	29	30	31	32
GST in new genes	sequenced RT-PCR product	Eugene model	upstream gene	TAIR R7	downstream gene	EST/cDNA	MPSS	RACE PCR (TIGR)	PFAM motif	homolog in Arabidopsis	homolog in other species	putative biochemical function infered from homology	lost previous annotation	number of positive hybridized samples	minimum intensity	median intensity	maximum intensity	left primer used in RT-PCR	right primer used in RT-PCR	leaf (136)	root (78)	stem (10)	aerial (40)	cell culture (61)	pollen (2)	seed (16)	whole plant (119)	flower (10)	protoplast (18)	silique (4)	hypocotyl (28)
CATMA1A00020	yes	AT1E00020	AT1G01010	-	AT1G01020	-	-	EG452794	-	-	-	-	-	185	6.789	9.58925	11.72	GCTTCAACCGTCTCCTCGTC	GTGGTGGTACCCTCCTTGGA	yes	yes	-	yes	yes	-	yes	yes	yes	yes	yes	yes
CATMA1A00290	yes	AT1E00310	AT1G01300	-	AT1G01310	-	-	EG509773	-	-	-	-	AAF97329	5	7.707	8.73815	9.866	AGAAAGTCGGAGATTCCATC	ACCATTCACTGAACACATTC	yes	yes	-	-	-	-	-	-	-	-	yes	-
CATMA1A01640	yes	AT1E01760	AT1G02680	-	AT1G02690	-	-	-	-	yes	-	-	AAG10632	10	7.019	7.55081	8.594	GCCATCGTCAACTTTTACTA	GTGAAAACCTCCATAGTCTC	-	yes	-	-	-	yes	-	yes	-	-	-	yes
CATMA1A01853	-	-	AT1G02960	-	AT1G02965	-	-	-	-	-	-	-	-	1	6.79	6.78972	6.79	CAAGAAGGTTGACAATAAGA	GGCGTGTCATGTAATTTAATA	-	yes	-	-	-	-	-	-	-	-	-	-
CATMA1A03230	yes	-	AT1G04390	-	AT1G04400	-	-	EG518956	-	-	-	-	AAB70436	3	8.444	8.6426	8.819	GACGTTATCCGAATCGGATC	GAATCATCAGGCGTCGAAAT	yes	yes	-	-	-	-	-	-	-	-	-	-
CATMA1A03400	-	AT1E03760	AT1G04550	yes	AT1G04560	yes	-	EG502518	-	-	yes	-	-	83	6.577	8.10238	9.702	ACGATGCATCGAGCTTGAAA	GCTTTCGCCATTCTTCCAAT	yes	yes	yes	yes	yes	-	yes	yes	yes	-	-	yes
CATMA1A03580	yes	AT1E04000	AT1G04770	yes	AT1G04780	-	-	EG526281	-	-	-	-	-	14	6.509	8.11458	8.499	ACATCAACCGCCTAAGAGAC	TTGCCATAAGCAATATCAGG	yes	yes	yes	-	-	-	-	-	yes	-	-	-
CATMA1A03770	yes	AT1E04170	AT1G04930	yes	AT1G04940	yes	yes	-	-	yes	yes	-	-	142	6.679	8.97111	10.98	GCGTCAAAAGATGTACCTTC	GAATGGGTGGAGATGGTAAG	yes	yes	yes	yes	yes	-	yes	yes	yes	yes	-	yes
CATMA1A03850	yes	AT1E04270	AT1G05000	-	AT1G05010	-	-	-	-	yes	yes	-	AAC98000	2	7.765	8.58989	9.415	GGCAAAGGTTTACGTTAGAG	ACATCATCCAGTTTCGACAA	-	yes	-	-	-	-	yes	-	-	-	-	-
CATMA1A04150	yes	AT1E04590	AT1G05290	-	AT1G05300	-	-	EG520314	PF06749	yes	yes	-	AAB71448	3	6.405	6.66448	7.199	TCTTAGGTAAGGCGCCGAGT	AAGCACGATAAGCTCGAGTG	-	-	-	-	-	-	yes	-	-	-	-	-
CATMA1A04850	yes	AT1E05270	AT1G05830	yes	AT1G05840	yes	-	-	-	yes	yes	-	AAF29390	63	6.805	9.51512	11.66	ATATGTGAGGGCAAAAGCAG	CGACTGAGGAAATCCTTGAC	yes	yes	-	yes	-	-	yes	yes	yes	-	-	yes
CATMA1A05160	yes	AT1E05590	AT1G06135	-	AT1G06140	-	-	-	-	yes	-	-	AAF80136	30	7.981	8.62866	9.688	AATGTAAACCCAGACTCACG	CTTCAAGCCGACAGTGAGAT	yes	yes	-	-	-	-	-	yes	yes	yes	-	-
CATMA1A05840	yes	-	AT1G06770	-	AT1G06780	-	-	-	-	-	-	-	-	5	7.615	8.04407	8.821	ACAGAATCGGCAAAAGTCAT	CCTCCCTCCTCTTAGAAGAC	yes	-	-	-	-	-	-	yes	yes	-	-	-
CATMA1A07150	yes	AT1E07780	AT1G08160	-	AT1G08170	yes	yes	-	-	-	-	-	-	17	7.827	9.09465	12.84	GAAACATTGCCAAAGGTTCC	TCGATGAACATGTTTGGAAG	yes	yes	-	-	yes	-	-	yes	yes	-	-	-
CATMA1A08000	yes	AT1E08820	AT1G09170	-	AT1G09180	-	-	EG499362	-	-	-	-	AAC24095	66	6.646	9.50934	10.9	GGCAGTAGAGGATCTTCTAA	GCTTACGAAGACGAGAAATA	yes	yes	-	yes	yes	-	yes	yes	yes	-	-	-
CATMA1A08750	-	-	AT1G09880	-	AT1G09890	-	-	-	-	yes	yes	lyase	-	1	7.278	7.27782	7.278	AAGCTTAGAACCAGCCACTT	CAAAACTTGGGGATGAAGAT	-	-	-	-	-	-	-	yes	-	-	-	-
CATMA1A09280	yes	AT1E10240	AT1G10420	-	AT1G10430	-	-	-	-	yes	yes	ATPase	-	5	8.03	8.48508	8.825	ACGAGCCAAAGCATCAAAGA	ACAAACAAAGACGCCAAACC	yes	-	-	-	-	-	-	-	-	-	-	-
CATMA1A09510	yes	AT1E10510	AT1G10640	-	AT1G10650	yes	-	-	-	yes	yes	polygalacturonase	AAF17670	3	8.766	8.86332	9.418	GGACTTTTGGTGGCCCTGAA	AACCGAAGAGCCATGGGAAC	-	-	-	-	yes	-	-	-	-	-	yes	-
CATMA1A09990	yes	AT1E11050	AT1G11110	-	AT1G11120	-	-	EG522568	-	-	-	-	-	5	6.368	7.67582	8.302	CCGGAGAATCTCTGAGGATT	GGTGAATCAGTACCGGAAAA	yes	yes	-	-	-	-	-	-	yes	-	-	-
CATMA1A10080	yes	AT1E11140	AT1G11170	-	AT1G11180	yes	-	-	-	yes	-	-	-	134	6.501	8.87218	11.21	GAATTTTGGCAAAAGGCGTA	AACGTTTCACAGCACCTTCA	yes	yes	yes	yes	yes	yes	yes	yes	yes	yes	yes	yes
CATMA1A10100	-	AT1E11160	AT1G11180	yes	AT1G11190	yes	-	EG475537	-	-	-	-	-	9	7.163	8.36867	9.211	TAAAGTCAGCATGATCAACG	TTTCTCGTTGAGCCAAAGAT	-	yes	yes	-	-	-	-	-	-	-	-	-
CATMA1A10540	yes	-	AT1G11570	yes	AT1G11580	-	-	EG522541	-	-	-	-	AAF16635	2	7.193	7.35405	7.515	ATGCCACAGAGAATGTATGC	GCAATGACCATATCGACTCC	-	-	-	-	-	yes	-	yes	-	-	-	-
CATMA1A10600	yes	-	AT1G11600	-	AT1G11610	-	-	EG504395	-	yes	-	-	-	1	8.016	8.01572	8.016	TACATTGTTGGAGAGGATCAA	GAAGCAAGCTCGGAACATAG	-	-	-	-	yes	-	-	-	-	-	-	-
CATMA1A11330	yes	-	AT1G12290	-	AT1G12300	yes	-	-	-	yes	yes	-	-	6	6.56	6.97726	8.656	CACGTCTTAGCTGAGGAGAA	GACTCTAGCGGCTCCTAGAA	-	yes	-	-	yes	-	yes	-	-	-	-	-
CATMA1A12200	yes	-	AT1G13195	-	AT1G13200	-	-	-	-	-	-	-	-	6	7.717	7.93677	8.46	CGTGCATAGAATTCTCTACG	GTGACATCGATGGTTGTCAT	yes	-	-	-	-	-	-	-	yes	-	-	-
CATMA1A12230	yes	AT1E13390	AT1G13220	yes	AT1G13230	yes	yes	EG454157	-	yes	yes	nuclear matrix constituent	AAD31075	40	6.929	7.8953	9.772	ACAAGTTCGGTGAAGCATGC	TCTCCTACGCTTTCCACCAG	yes	yes	-	yes	yes	-	yes	yes	yes	-	-	-
CATMA1A13000	yes	AT1E14210	AT1G14040	-	AT1G14060	-	-	-	-	yes	yes	-	AAF79409	1	7.966	7.9661	7.966	AAGACTCCAACGTTGGTAGC	AGATCCAGGGGAATCCGTAT	yes	-	-	-	-	-	-	-	-	-	-	-
CATMA1A13140	-	-	AT1G14160	-	AT1G14170	-	-	-	-	-	-	-	-	1	7.151	7.1514	7.151	AGATAAGTCCGCGGGTCACT	CTCCAAACACGTGTCTCAGC	-	-	-	-	-	-	yes	-	-	-	-	-
CATMA1A13460	yes	AT1E14660	AT1G14450	-	AT1G14460	yes	yes	EG475844	-	-	-	-	AAF43946	10	6.452	8.26704	10.57	TGTCTTCAGGCATAAACATG	CTCCTCCAGGTTATCATGGT	yes	yes	-	-	-	-	yes	-	-	-	-	-
CATMA1A14240	yes	AT1E15530	AT1G15240	-	AT1G15250	yes	yes	-	-	yes	yes	-	AAD39653	56	6.225	8.38915	10.24	GGATATCGGGTCAAAATATG	CATGTTGAGTACCCACTTTT	yes	yes	-	yes	yes	-	yes	yes	yes	-	yes	-
CATMA1A14370	yes	AT1E15650	AT1G15350	-	AT1G15360	-	-	-	-	yes	-	-	AAD39662	1	9.396	9.39565	9.396	CGACATCAAAACTTCATCAG	CCTGCATCGGTGTTTAGTAA	yes	-	-	-	-	-	-	-	-	-	-	-
CATMA1A16150	yes	AT1E17520	AT1G17145	-	AT1G17150	yes	-	EG526807	PF05678	yes	yes	-	AAD50018	98	6.66	9.09679	12.41	ATGAATCTTTGCCACCGTAC	CGATGAAGGTTGTCTTCATT	yes	yes	yes	yes	yes	-	-	yes	yes	yes	-	yes
CATMA1A16950	yes	-	AT1G17940	-	AT1G17950	-	-	-	-	-	-	-	-	1	8.328	8.32767	8.328	ACTATTTTGGGCGGGCTCAC	AAAGCATTCCCGACCACTGG	yes	-	-	-	-	-	-	-	-	-	-	-
CATMA1A17210	yes	AT1E18610	AT1G18220	-	AT1G18230	-	-	-	-	yes	yes	-	AAF78383	6	7.747	8.1788	9.206	CGCTCGTACGTGAGCACTCT	ACGTCCTCGTCACCCTCATT	yes	-	-	-	-	-	-	-	yes	-	-	-
CATMA1A17530	yes	AT1E18920	AT1G18485	-	AT1G18490	-	-	EG463646	-	yes	-	-	AAF26001	7	7.895	8.35475	8.894	AGTTTATCTTGTGCTTTTCA	TGACTTTTGAGCATAATTTC	yes	yes	-	-	-	-	-	-	yes	-	-	-
CATMA1A17890	yes	AT1E19310	AT1G18830	yes	AT1G18840	-	-	-	-	-	-	-	-	14	7.102	8.09381	9.391	ACTCTTCAAGAACACGCAAA	TGGGTGTTTCAATTGGTCAT	yes	-	-	yes	-	-	-	yes	yes	-	-	-
CATMA1A18120	yes	AT1E19580	AT1G19080	-	AT1G19090	-	-	EG461739	-	-	-	-	AAF79291	3	7.957	8.23245	8.258	TCAGGTAGAGACATGAAGAA	TCCCACACATAGCTCTTAGA	yes	yes	-	-	-	-	-	-	-	-	-	-
CATMA1A18590	yes	-	AT1G19560	-	AT1G19570	-	-	-	PF04776	yes	-	-	AAF79440	17	6.896	8.3748	10.62	AACGTAGAAGTTTGCATTCG	CTGTACGCGGAAATCACATT	yes	yes	yes	yes	-	-	yes	yes	-	-	-	-
CATMA1A18830	yes	AT1E20370	AT1G19810	-	AT1G19830	-	-	-	-	yes	-	cell division control protein	-	2	6.506	7.3452	8.184	GGGTTTGGTTGACGTTAAGT	GCGTTTCAAATCGGAGATTT	yes	-	-	-	-	-	-	-	-	-	-	-
CATMA1A18960	yes	-	AT1G19960	-	AT1G19970	-	-	EG459031	-	-	-	-	-	3	7.977	8.16178	8.286	TGAAGCTCTTCTCCAAATTC	ATTACTGCACGATATCTTCG	yes	yes	-	-	-	-	-	-	-	-	-	-
CATMA1A20590	yes	AT1E22190	AT1G21525	yes	AT1G21530	-	-	EG506499	-	-	-	-	-	99	6.937	9.01062	11.17	CCTCGGAAGCTCCACTATTT	GTGGCGATACAGGATGGAGA	yes	yes	yes	yes	yes	-	yes	yes	yes	yes	-	-
CATMA1A21100	yes	-	AT1G21970	yes	AT1G21980	-	-	-	-	-	-	-	-	1	8.214	8.21368	8.214	AGACGCTAATGATGTGGACA	TAGAGCTGATCTGGCATACA	yes	-	-	-	-	-	-	-	-	-	-	-
CATMA1A21210	yes	AT1E22760	AT1G22060	-	AT1G22070	-	yes	EG509739	-	yes	-	-	-	129	6.261	9.55635	12.39	CGATGAGGAAGTTTCATAGA	GATCACAAACTTTAGCAGAG	yes	yes	yes	-	yes	-	yes	yes	yes	-	-	yes
CATMA1A22100	yes	-	AT1G23030	-	AT1G23040	-	-	-	-	-	-	-	-	8	8.33	8.5675	8.788	GCCTTACGGGAGGAACTGTT	ATTCGAAGATGTGTGCAACG	yes	yes	-	-	-	-	-	-	yes	-	-	-
CATMA1A22210	yes	AT1E23910	AT1G23140	yes	AT1G23150	-	yes	-	PF05498	yes	-	RALF-like protein	-	9	6.963	8.25595	10.07	GGATGTAGTCCTAAAGATCC	CATCACTGCGACTACATCTA	yes	-	-	-	-	-	yes	yes	-	-	-	-
CATMA1A23020	yes	AT1E24860	AT1G24147	-	AT1G24150	yes	-	EG510004	-	-	-	-	-	193	7.26	10.048	13.04	GATCAGTTCAGTCCACTTCC	ATGGCCAGGTATATTTTCAC	yes	-	yes	yes	yes	-	-	yes	yes	-	-	-
CATMA1A23577	yes	-	AT1G24640	-	AT1G24650	-	-	-	-	yes	yes	RNA-binding protein	AAG03119	1	7.403	7.40305	7.403	ATCTCTAGCAAGGCTGATGC	CCTTGGTCTCAACACTGCAC	-	-	-	-	-	-	-	yes	-	-	-	-
CATMA1A24090	yes	AT1E25930	AT1G25420	-	AT1G25425	-	-	EG487369	-	yes	-	-	-	22	7.103	8.32835	10.31	GAGCTGATGACGTGGAACAC	TCCTGAGTGGAAGTGTTCAA	yes	yes	-	yes	-	-	-	yes	yes	-	-	yes
CATMA1A25210	yes	AT1E27080	AT1G27000	-	AT1G27020	-	-	EG448614	-	-	-	-	-	2	7.84	8.02502	8.211	AGAGACGGTGTAAACGATCA	CTCCTTCTCCCTTCGCTATT	yes	-	-	-	-	-	-	-	yes	-	-	-
CATMA1A25700	-	AT1E27540	AT1G27460	-	AT1G27470	yes	-	EG487378	-	yes	yes	-	AAF99742	38	6.991	9.25884	11.39	CATTTCCTTGTAAGCGGAGT	AACCCACTAACCAACCCATC	yes	yes	-	yes	-	-	yes	yes	yes	-	-	yes
CATMA1A26920	yes	AT1E28850	AT1G28710	yes	AT1G28760	-	-	EG512033	-	-	-	-	AAG22838	29	6.792	7.98867	10.06	AACCACAAGGGTTCCATGGT	AGAGGAGATGATGGGGCATG	yes	yes	-	yes	yes	-	yes	yes	yes	-	-	-
CATMA1A27660	yes	-	AT1G29720	-	AT1G29730	-	-	-	-	yes	yes	receptor-like Ser/Thr kinase	AAG10622	4	7.432	7.95962	8.299	AGTCTCCAGACAGGGTTAAA	TCAAACTGATAACAGTCGTC	yes	-	-	yes	-	-	-	-	-	-	-	-
CATMA1A27670	yes	-	AT1G29720	-	AT1G29730	-	-	-	-	yes	yes	receptor-like Ser/Thr kinase	AAG50772	2	6.514	6.7651	7.016	CAGACCGAGCTGCAAGAAAA	CCGGAACTACCTCTCAGGAA	yes	-	-	-	-	-	-	-	-	-	-	-
CATMA1A29230	yes	AT1E31160	AT1G31050	-	AT1G31060	-	-	-	-	-	-	-	AAF98179	17	7.296	8.10555	10.82	AAACTCGGATACGTTTAAGG	TACAATAATGGCTCAAGTGG	-	yes	-	-	-	-	-	yes	yes	-	-	-
CATMA1A29390	yes	-	AT1G31166	-	AT1G31170	-	-	-	-	-	-	-	AAD21691	21	7.69	8.40227	9.013	TTTATCACTCGGCTAACAGC	CCTTGGAAGCCTCCTACTGT	yes	yes	-	-	-	-	-	yes	yes	-	-	-
CATMA1A30160	yes	AT1E32090	AT1G31885	-	AT1G31900	yes	yes	-	-	-	-	-	-	14	6.317	7.85832	8.634	AATATCGTTGTTGCTCCATC	AATTACCAAGCGTGATGAGT	yes	yes	-	-	-	-	yes	yes	yes	-	-	-
CATMA1A30380	yes	AT1E32260	AT1G32045	-	AT1G32050	-	-	-	-	yes	-	-	-	22	7.844	8.4846	9.378	GCTCAATAGAAACCAAGCTC	ACAGCAAAGAACCAAACAAG	yes	yes	-	-	-	-	-	yes	yes	-	-	-
CATMA1A30520	yes	AT1E32410	AT1G32170	-	AT1G32180	-	-	EG448648	-	-	-	-	-	26	6.688	8.18271	9.038	GCAGCTCGTTAGTCAAATCA	AGCTGCGATGAATGTGTTAC	yes	yes	-	-	yes	-	-	yes	yes	-	-	-
CATMA1A30740	yes	AT1E32630	AT1G32360	-	AT1G32370	-	-	EG486522	PF00097	yes	yes	zinc-finger protein	AAG60172	7	7.795	7.9328	8.344	CACACGGCAACCTCAGAATA	AGGGTATGGACTGGTTTGAA	yes	-	-	-	-	-	-	-	yes	-	-	-
CATMA1A30810	yes	AT1E32710	AT1G32415	-	AT1G32420	-	-	-	-	yes	-	-	AAF81339	1	6.844	6.84445	6.844	TGGAGGACTTAGACTCTACC	CTTAAAGAATCGTTCTCTCG	yes	-	-	-	-	-	-	-	-	-	-	-
CATMA1A32300	yes	-	AT1G34040	-	AT1G34047	-	-	-	-	-	-	-	-	1	7.72	7.7197	7.72	TCCCTACCCACGTCTAGAAC	TAGAACAGCCCATACGTTTG	yes	-	-	-	-	-	-	-	-	-	-	-
CATMA1A33040	yes	AT1E34730	AT1G34680	-	AT1G34690	-	-	-	-	-	-	-	-	1	7.983	7.98252	7.983	GCAACGAAAGATGTCGGAGA	CGCAACCTTCTTATGGGTTG	yes	-	-	-	-	-	-	-	-	-	-	-
CATMA1A33630	yes	-	AT1G35460	-	AT1G35465	-	-	EG504824	-	-	-	-	-	11	7.555	8.36588	9.106	ATCGCCGCGTTGGATATTCT	GGGGAGTCGGAATCAACTCC	yes	-	-	-	-	-	-	yes	yes	-	-	-
CATMA1A33820	yes	AT1E35310	AT1G35617	-	AT1G35620	-	-	-	-	yes	-	-	AAF79380	1	6.775	6.77548	6.775	ACTGTCCACCGCCATATACA	TTATCATGCTCATGCATCCT	yes	-	-	-	-	-	-	-	-	-	-	-
CATMA1A34300	yes	AT1E35730	AT1G36220	-	AT1G36225	-	-	-	-	yes	-	-	-	2	8.071	8.3716	8.672	GCAACCGAAATGCTCTGTCA	TGCTCATACGCCTTGCTTGT	yes	-	-	-	-	-	-	-	yes	-	-	-
CATMA1A34320	yes	-	AT1G36225	-	AT1G36230	-	-	-	-	yes	-	-	-	2	8.102	8.22236	8.343	AGAGTCCATTGTGGACAAAG	CAAACATCTTCTAGTGTGCA	yes	-	-	-	-	-	-	-	-	-	-	-
CATMA1A34430	yes	AT1E35830	AT1G36330	-	AT1G36340	-	-	-	-	-	-	-	-	5	7.058	8.1736	8.281	CTAGGGGTCTCGGTGTTAAC	AGTTGTTCCAGTGTCAACAA	yes	-	-	-	-	-	-	-	-	-	-	-
CATMA1A34770	yes	AT1E36080	AT1G36756	-	AT1G36763	-	-	-	-	yes	-	-	-	3	7.923	9.35378	9.42	CTCCTTCCGAAAGACCCAAT	TGCGACATAGATCCCTAGCC	yes	-	-	-	-	-	-	yes	-	-	-	-
CATMA1A36310	-	AT1E36880	AT1G42970	-	AT1G42980	-	-	-	-	-	-	-	-	13	6.978	8.8886	10.35	CTCTGACAACAGCGACGATG	TGAGCCATCACTCTCACGAT	yes	yes	-	-	yes	-	-	yes	-	-	yes	-
CATMA1A36780	-	AT1E37160	AT1G43330	-	AT1G43387	-	-	-	-	-	-	-	-	54	6.718	8.86489	11.57	ACTTGATTCGTCACCGTGAC	TGTCTTTGGTTCGATCTTTG	yes	yes	-	yes	yes	-	-	yes	yes	yes	-	-
CATMA1A36800	-	-	AT1G43387	-	AT1G43415	-	-	-	-	yes	-	-	-	2	11.13	11.3537	11.57	GGATGCTGAGCTGGATGAAC	TTCCTTGAATACTGCCTTGC	-	yes	-	-	-	-	-	-	-	-	-	-
CATMA1A36810	yes	-	AT1G43387	-	AT1G43415	-	-	-	-	-	-	-	-	7	7.988	8.42757	8.821	GGACGACTTTTCTTTCTGAA	GAGGTTAGATAGCGATGCAG	yes	yes	-	-	-	-	-	-	yes	-	-	-
CATMA1A36940	yes	AT1E37240	AT1G43600	-	AT1G43610	-	-	EG512814	-	-	-	-	-	2	7.868	8.14871	8.43	CTCTCACCGCATGTCTGTTC	ATAGGCGACAAGAAAGACGT	yes	-	-	-	-	-	-	-	yes	-	-	-
CATMA1A37320	-	AT1E37510	AT1G43830	-	AT1G43835	-	-	-	-	yes	-	-	-	1	7.725	7.72508	7.725	AGGAGAACTTCCTCTTGGAC	CCGATATATTGGGAGAGAAG	yes	-	-	-	-	-	-	-	-	-	-	-
CATMA1A37550	-	AT1E37710	AT1G44040	-	AT1G44045	-	-	-	-	yes	yes	nucleic acid binding protein	AAF79677	1	6.606	6.6056	6.606	CAACCTTAGGCTCGCTATCC	TTCCTCCACCTATCGTTCAG	yes	-	-	-	-	-	-	-	-	-	-	-
CATMA1A37580	yes	-	AT1G44070	-	AT1G44075	-	-	-	-	-	-	-	-	11	7.71	8.0499	11.52	GACCATATGGACAGAGGAGT	GGGTCAAATCTGCTAAAACC	yes	yes	-	-	-	-	-	-	yes	-	-	-
CATMA1A37840	yes	AT1E38030	AT1G44890	-	AT1G44900	-	-	-	-	-	-	-	AAF78274	1	8.019	8.01885	8.019	GAGAAGATCTCTTCAACGAT	GATTTTCTCGAGCACTAAGT	yes	-	-	-	-	-	-	-	-	-	-	-
CATMA1A38070	yes	AT1E38580	AT1G47128	-	AT1G47200	yes	-	EG508890	-	-	yes	-	-	22	7.174	8.53161	11.61	GACCGGCTGTGATCAAACGA	TAGTGTCCACGGCCTTTCCT	yes	yes	-	-	yes	-	-	-	yes	yes	-	yes
CATMA1A38170	yes	AT1E38670	AT1G47260	-	AT1G47270	-	-	EG450284	-	-	-	-	-	3	8.007	8.11848	8.2	CGAGGTGACCTGACAAATAC	TATTCGATGTTCTCTTCAGC	yes	-	-	-	-	-	-	-	-	-	-	-
CATMA1A38190	yes	AT1E38690	AT1G47270	-	AT1G47278	-	-	EG508837	-	-	-	-	-	22	6.902	8.14904	9.417	CTAATGAGGTCCCAAAGATT	ACGAGATCCACGTATCAATG	yes	yes	-	yes	-	-	-	yes	yes	-	-	-
CATMA1A38200	yes	AT1E38700	AT1G47270	-	AT1G47278	-	-	-	PF00571	yes	yes	CBS domain protein	-	10	7.25	8.2751	9.644	TTTAGAACCCTAGAAGAAGC	ATAGTCGTAATCGGCTTATG	-	yes	yes	-	-	-	-	yes	-	-	-	-
CATMA1A38310	yes	-	AT1G47380	-	AT1G47390	-	-	-	-	-	-	-	-	3	7.255	7.32812	8.33	TCCGTGTGATGATAATATGG	CAAATGTCTCCGAAGTGATT	yes	-	-	-	-	yes	-	-	-	-	-	-
CATMA1A38460	yes	AT1E38940	AT1G47495	yes	AT1G47500	-	-	EG451524	-	yes	yes	-	-	2	6.578	7.1268	7.676	GGATCTTTTGGCGCTTATGG	GGTGGGATGGTGCTGATAGT	yes	-	-	-	-	-	-	yes	-	-	-	-
CATMA1A38700	yes	AT1E39180	AT1G47655	-	AT1G47660	-	-	EG508965	-	-	-	-	-	3	6.484	8.0181	8.459	TTTGACAATTTGGTTGTGAA	AAAAGTTAGCCAATTTTCCT	yes	yes	-	-	-	-	-	-	-	-	-	-
CATMA1A39690	yes	-	AT1G48580	-	AT1G48590	yes	-	-	-	-	-	-	-	82	6.598	9.51354	11.08	GTGAACATCCATGTCAGAAA	GTTGGCCTAAAATGAACATG	yes	yes	-	yes	yes	-	yes	yes	yes	yes	yes	-
CATMA1A41780	yes	AT1E42480	AT1G50730	yes	AT1G50740	-	-	-	-	yes	-	-	-	23	6.331	8.12407	9.409	TCAAAGCAACTCCCAACGTC	TTCTCGCAAGTGATCCAGGA	yes	yes	-	yes	-	-	yes	yes	yes	-	-	-
CATMA1A44320	yes	-	AT1G53290	-	AT1G53300	-	-	-	-	yes	-	-	-	2	6.343	6.4634	6.584	ATCAATGAGCATTACAGAGC	CCGCTTATTAAGAGTGTCAG	-	-	-	-	-	-	yes	-	-	-	-	-
CATMA1A44640	-	-	AT1G53610	-	AT1G53620	-	-	-	-	-	-	-	-	136	6.558	10.2554	12.15	ATCATTATCAAATCCCACGA	CTATAGGCGGTGATGATGGT	yes	yes	yes	yes	yes	-	yes	yes	yes	-	-	-
CATMA1A44670	yes	AT1E45420	AT1G53630	-	AT1G53635	-	yes	EG450551	-	yes	-	-	-	12	6.92	8.34611	8.778	CTTGGTGGTAGTCTTACTCG	GCAAGAAGATTTCACCTTTG	yes	yes	-	-	yes	-	-	yes	-	-	-	-
CATMA1A44680	yes	-	AT1G53630	yes	AT1G53640	yes	-	EG529040	-	-	-	-	AAF78424	8	6.417	9.10073	10.22	AATCCGTTGCTCTTTGACCA	AAAATTCCACCGTCGCCTTC	-	yes	-	-	-	-	-	-	-	-	-	-
CATMA1A44880	yes	-	AT1G53785	yes	AT1G53790	yes	yes	EG495664	-	-	-	-	-	105	6.216	8.7391	10.03	CTAGTATGACCAACAAAGGA	ACAAACAGTTCTACCTCCAC	yes	yes	yes	-	yes	-	yes	yes	yes	yes	-	-
CATMA1A44980	yes	-	AT1G53900	-	AT1G53910	yes	-	-	PF04570	yes	yes	-	AAO42971	78	6.789	9.746	12.15	GAAAAGAACTAGAGGCTTCG	TTGCTTAAAGAAGCCTCAAG	yes	yes	yes	yes	-	-	-	yes	yes	yes	-	yes
CATMA1A45140	yes	AT1E45870	AT1G54030	-	AT1G54040	-	-	-	-	yes	yes	epithiospecifier protein	-	144	7.358	10.6579	14.3	CAAGAATTGCACAGCATTAG	ATTTGTGACTACGAGTTTGG	yes	yes	yes	yes	-	-	-	yes	-	-	yes	-
CATMA1A45850	yes	-	AT1G54770	yes	AT1G54780	-	-	-	-	-	-	-	AAC64888	3	6.597	6.64098	6.896	AACGTAAGCCCAACTTGAAT	CGATTTACAAGAACAAGGTG	yes	yes	-	-	-	-	-	-	-	-	-	-
CATMA1A45960	yes	AT1E46670	AT1G54905	yes	AT1G54920	yes	-	-	-	-	-	-	AAG51127	3	7.247	7.57158	7.6	AGTGGTTTGATCCCAAATCT	ACCCAAATTCAAAGGATTCG	yes	-	-	-	-	-	-	yes	-	-	-	-
CATMA1A46180	yes	AT1E46890	AT1G55150	-	AT1G55160	yes	yes	-	-	-	-	-	-	2	6.929	7.34814	7.767	AAACCATTTGGACGGCCTTG	CCCAGAAAGGGCGATTTCAG	-	-	-	yes	-	-	-	yes	-	-	-	-
CATMA1A47510	yes	AT1E48450	AT1G56420	-	AT1G56430	yes	yes	EG446889	-	-	yes	-	-	291	6.61	9.17175	11.19	TAGGACCAATAGTAGCAGCT	AACCGAATCTACCAAATCTC	yes	yes	yes	yes	yes	-	yes	yes	yes	yes	yes	yes
CATMA1A48000	yes	-	AT1G57710	-	AT1G57720	yes	-	-	-	-	-	-	-	6	7.818	8.23781	8.522	CTTGTCTGCTTCGGCTGGTC	GTTCCAATCTGGCAATGGTG	-	yes	-	-	-	-	-	-	yes	-	-	-
CATMA1A48170	yes	-	AT1G57990	yes	AT1G58010	-	-	EG528306	-	yes	yes	-	-	1	7.998	7.99843	7.998	CGACTAAGCTAAGAGAGACA	GTGACTACGTCAGATGTGTC	yes	-	-	-	-	-	-	-	-	-	-	-
CATMA1A48492	yes	-	AT1G58330	-	AT1G58340	yes	-	-	-	-	-	-	-	3	7.809	7.90045	8.02	CTCATGCCATTTTACAGCAT	CAAACAGGAAACTGCACTAG	yes	-	-	-	-	-	-	yes	-	-	-	-
CATMA1A48638	yes	AT1E49900	AT1G59520	-	AT1G59530	yes	-	-	-	-	-	-	AAF79744	1	7.27	7.26957	7.27	TCGGTTGTTAGACATTTCCT	GTGGACTAAAACATGCATTC	-	-	-	-	-	-	-	yes	-	-	-	-
CATMA1A51350	-	-	AT1G62262	-	AT1G62270	-	-	-	-	-	-	-	AAB60771	7	7.394	8.36487	9.373	GAAAGAGCGTGGTCGGAACT	ATGGTCAGGCGTTGGATAAA	yes	-	-	-	-	-	-	yes	yes	-	-	-
CATMA1A51420	yes	AT1E52780	AT1G62305	-	AT1G62310	yes	yes	EG511816	-	-	-	-	AAF70854	15	6.327	7.87747	9.514	GGAAAATTGAACGAGATGCA	CAACAAAGAAGGATGGGTTG	yes	yes	-	yes	-	yes	yes	yes	yes	-	-	-
CATMA1A51480	yes	AT1E52830	AT1G62330	-	AT1G62340	yes	yes	EG476173	-	-	-	-	-	96	7.081	9.00246	11.88	CTCCACCTCCTCCAGGACCT	GTGGCCCAAGAAGTCCTGGA	yes	yes	yes	yes	yes	-	yes	yes	yes	yes	-	yes
CATMA1A51550	yes	-	AT1G62410	yes	AT1G62420	-	-	EG522109	-	yes	-	-	-	14	6.652	8.97687	10.86	TGAGAGAGGAATGGACGAAG	TATTCTGATGGATCCGACAG	yes	-	-	yes	-	-	yes	-	yes	-	-	-
CATMA1A52150	yes	AT1E53500	AT1G62980	-	AT1G62990	yes	-	EG511206	PF06697	yes	yes	-	AAF75811	8	7.914	8.17231	8.601	CGGTGGTAGAGAGAACGTTC	ATTTTGGATCATCCGTCACC	yes	-	-	-	yes	-	-	-	yes	-	-	-
CATMA1A52420	yes	-	AT1G63205	-	AT1G63210	-	-	EG526915	-	yes	yes	-	-	25	6.965	8.32922	9.846	ATGTGTACTGGGCCTGGTAG	TTTCTGATAGGGCTTTGGTC	-	-	-	-	yes	-	-	-	-	-	-	-
CATMA1A53890	yes	AT1E55240	AT1G64580	yes	AT1G64590	-	-	-	-	yes	yes	-	-	5	6.965	7.2025	7.894	AGGTTGCCACATGGGTTGTT	CAATGTCTTCGGAGGGACGA	-	-	-	-	yes	-	yes	-	-	-	-	-
CATMA1A54320	yes	AT1E55730	AT1G65030	-	AT1G65040	yes	yes	-	-	-	yes	-	AAF06043	176	7.172	8.71079	10.66	GAAGATGGTCCTAACCTCAG	CTGATATGGTTAACAGCAGA	yes	yes	yes	yes	yes	-	yes	yes	yes	yes	yes	yes
CATMA1A54650	yes	AT1E56080	AT1G65347	-	AT1G65350	-	-	-	-	-	-	-	-	1	7.25	7.25038	7.25	CGTCGTTTAGGCCGGTGAGT	TGGGTCATAGGTCGGGCTTC	-	-	-	-	-	-	-	yes	-	-	-	-
CATMA1A55100	yes	-	AT1G65810	-	AT1G65820	-	-	-	-	-	-	-	-	1	7.977	7.9768	7.977	GGGCATTACTTCATTTACCA	ACCAAGTACAACACAAAAGG	-	yes	-	-	-	-	-	-	-	-	-	-
CATMA1A55430	yes	AT1E56970	AT1G66170	-	AT1G66180	-	-	-	-	-	-	-	-	10	6.833	7.20674	8.265	CAAGTATTCCTCTTCTTGGT	GTTTAACACAGTTGAGTTGC	yes	yes	-	yes	-	-	-	yes	-	-	-	-
CATMA1A56065	yes	AT1E57620	AT1G66780	yes	AT1G66790	yes	-	-	-	-	-	-	-	91	7.802	9.20095	10.73	GCCACATTGCAAGTTAAGAA	CTACCGACTAAACCCCATAG	yes	yes	-	yes	yes	-	-	yes	yes	yes	-	yes
CATMA1A56410	yes	AT1E57930	AT1G67100	-	AT1G67110	yes	yes	EG499392	-	-	-	-	-	116	6.266	9.80648	13.13	GAATTTGTGAAGCAGCTCTA	GTCTTCACGTTGCTAAACAC	yes	yes	yes	yes	yes	-	yes	yes	yes	-	-	yes
CATMA1A57610	yes	AT1E59250	AT1G68230	-	AT1G68240	-	yes	EG475081	-	-	-	-	-	260	7.063	9.66446	12.9	GGAGAACTCGCGGTAATAGC	GGATCCATTGACATCGTCGT	yes	yes	yes	yes	yes	-	yes	yes	yes	yes	-	yes
CATMA1A57630	yes	AT1E59260	AT1G68240	-	AT1G68250	-	-	-	-	-	-	-	-	28	7.335	8.62148	9.693	ACAAATTGGTTGGCGTAGCC	GGTGGATATTCCGGCACCAT	yes	yes	-	yes	-	-	-	yes	yes	-	-	-
CATMA1A58890	yes	AT1E60670	AT1G69550	-	AT1G69560	-	-	-	-	yes	-	receptor lectin kinase	-	1	8.055	8.0553	8.055	CACTATGGGCTTTTAATGTG	GATGTACTCTCATCGCAAAT	yes	-	-	-	-	-	-	-	-	-	-	-
CATMA1A59860	yes	AT1E61710	AT1G70580	-	AT1G70590	yes	-	EG476138	-	-	-	-	-	10	6.701	7.94895	9.268	TGGATTTTCCTGAAAAGTCG	AGCGGCGGAATTCTAAATTC	yes	yes	-	yes	-	-	-	-	yes	-	-	-
CATMA1A63460	yes	AT1E65290	AT1G74080	yes	AT1G74090	yes	-	EG507929	-	yes	yes	-	-	18	6.54	7.80354	8.523	CATACCAAAGACCCTAGAGT	TACCTGTCCCAGTAAGGTTT	yes	yes	yes	yes	yes	-	yes	-	yes	-	-	-
CATMA1A63600	yes	AT1E65430	AT1G74200	-	AT1G74210	yes	-	-	-	-	-	-	-	99	6.964	9.2359	10.65	TATGCCACGTCAGAAACAAT	TAACTCCGATTGATGGACAG	yes	yes	-	yes	-	-	yes	yes	yes	yes	yes	-
CATMA1A63840	yes	-	AT1G74440	-	AT1G74450	-	-	-	-	-	-	-	-	11	7.751	8.0809	9.433	GCAAATTGTCATTGGCTTGA	GAGACGTGAGATGGGGAGGA	yes	yes	-	-	-	-	-	yes	yes	-	-	-
CATMA1A64460	yes	-	AT1G75120	-	AT1G75130	-	yes	-	-	-	yes	-	-	405	7.05	9.78598	12.5	CCACGACACACTCTACAAGC	ACCGATTCGATTCTTGAGAA	yes	yes	yes	yes	yes	-	yes	yes	yes	yes	yes	yes
CATMA1A66350	yes	AT1E68640	AT1G77130	-	AT1G77140	yes	-	-	PF01501	yes	yes	glycosyl transferase	-	13	6.481	7.79122	8.567	TGACATACTGTTCCAGTTGA	CTGGTTGCTATGTTCACACT	yes	yes	-	yes	yes	-	yes	yes	yes	-	-	-
CATMA1A67080	yes	-	AT1G77930	yes	AT1G77940	yes	-	EG476844	-	yes	yes	-	-	12	6.29	7.69468	8.65	CGACACACTTTCTCTTCCTT	CAAGTTGCCATGTGAGAGAA	yes	-	yes	-	yes	-	yes	yes	-	-	-	-
CATMA1A67300	yes	AT1E69710	AT1G78170	-	AT1G78180	yes	-	EG520858	-	-	-	-	-	3	6.675	6.74108	7.683	TTCTTCCTTGTCTTCTTCCT	TTATCCGATTCTTCTACTGC	-	-	-	-	-	-	yes	-	-	-	-	-
CATMA1A69610	yes	-	AT1G80420	-	AT1G80440	-	-	-	-	-	-	-	-	33	7.367	8.50548	10.14	GTCTATTCGGGCTATTCCTA	ATAAGGTGACAAAACGACAC	yes	yes	-	-	yes	-	-	yes	yes	-	-	-
CATMA1A69840	yes	AT1E72240	AT1G80620	-	AT1G80630	-	-	-	-	yes	-	-	-	9	7.121	8.08895	8.749	ATTACATATGCAGTGTGACG	CCTCAGGATCAGAGACTGTT	yes	yes	-	-	-	-	-	yes	-	-	-	-
CATMA2A00010	yes	-	top chr 2	-	AT2G01010	yes	-	EG477139	-	yes	-	-	-	14	6.908	8.05101	9.859	TATCGACACGAGGAATGACC	CATTCTCCTCGACGATTCAT	yes	yes	-	-	yes	-	-	yes	-	-	-	-
CATMA2A00030	yes	AT2E00030	AT2G01020	-	AT2G01022	yes	-	EG502357	-	-	yes	-	-	19	6.234	8.24822	9.792	CCCGAAGTTTCCCTCAGGAT	GTGTGACGGCTCAACAAAGC	yes	yes	-	-	-	-	yes	yes	-	-	-	-
CATMA2A00040	yes	-	AT2G1020	-	AT2G01022	yes	-	EG499293	-	-	yes	-	-	393	7.144	10.2101	15.11	GGGCCTCGGGAAGAGTTATC	TCGGTCCTCCGGATTTTCAA	yes	yes	yes	yes	yes	yes	yes	yes	yes	yes	-	yes
CATMA2A01090	yes	AT2E01050	AT2G02020	-	AT2G02030	-	-	-	-	-	-	-	-	5	7.679	8.16268	8.262	CACTAACGGATTCAATCCAT	TTAGCCGAAGATCAAATGAG	yes	-	-	-	-	-	-	-	yes	-	-	-
CATMA2A01390	yes	-	AT2G02490	-	AT2G02500	-	-	-	-	yes	yes	sugar nucleotide phosphorylase	-	79	7.078	8.63048	11.28	GAAGAGCCAAACAATGACTC	CTTGCTGAGAGAATCTTGAG	yes	yes	-	yes	yes	-	-	yes	yes	-	-	-
CATMA2A02570	yes	AT2E02580	AT2G03650	yes	AT2G03670	yes	-	EG505011	-	yes	yes	asparagine synthase	-	33	6.371	8.52425	9.629	TGGTTAGCTGCTCGTGGTGA	CCTACCGTAACCGGCACATT	yes	yes	-	yes	yes	-	yes	-	-	-	-	-
CATMA2A02610	yes	AT2E02640	AT2G03720	-	AT2G03730	-	-	-	-	-	-	-	-	3	7.348	7.71485	8.005	ATACCCTCCGATATCTCCTC	ACTGTCCTGTTTGTCCTCAC	-	-	-	-	-	-	yes	-	yes	-	-	-
CATMA2A02630	yes	AT2E02650	AT2G03720	-	AT2G03730	-	-	-	-	-	-	-	-	13	7.507	8.25098	9.084	CTTTCGAAAACTTCCCTGAA	CACGTCATCATATCTTGGAA	-	yes	-	-	-	-	yes	-	yes	-	-	-
CATMA2A02720	yes	AT2E02750	AT2G03820	-	AT2G03830	-	-	EG449105	-	-	-	-	-	4	8.501	8.65545	8.887	TCCTCCGAGATCTATAGCTG	GTGAGCATAGCAGCAAACAA	yes	yes	-	-	-	-	yes	-	-	-	-	-
CATMA2A02830	yes	AT2E02840	AT2G03933	-	AT2G03934	-	-	-	-	-	-	-	-	7	6.679	8.1591	8.504	TGTACCTCCGTCTTTTCCTG	GGCTTGTCTTGAGCGTTTAG	yes	yes	-	-	-	-	yes	yes	yes	-	-	-
CATMA2A02860	yes	AT2E02850	AT2G03960	-	AT2G03970	-	-	EG515151	-	yes	-	-	-	52	6.345	8.79209	11.67	AAGACAAAGGTAAAGCTGCT	CCTTATGAAAGTTGGGCTTC	yes	yes	-	-	yes	-	yes	yes	-	-	-	-
CATMA2A03150	yes	AT2E03060	AT2G04170	-	AT2G04180	-	-	-	-	yes	-	-	-	40	6.857	8.57444	10.14	AAACAGGGGAAAGTTTAGCC	AACTCTTCATCGCAGCCACT	yes	yes	-	-	yes	-	-	yes	-	-	-	-
CATMA2A04510	yes	AT2E04300	AT2G05765	-	AT2G05770	yes	-	-	-	-	-	-	-	81	6.749	8.6276	11.85	CTAAAGCTACCGTCGACGTG	ACGGTCGGGTACTGACTCCT	yes	yes	-	yes	yes	-	yes	yes	yes	yes	-	yes
CATMA2A04590	yes	AT2E04360	AT2G05800	-	AT2G05810	-	-	-	-	-	-	-	-	1	6.44	6.44022	6.44	GCAAAGATTACAATCGAGTC	CAGCCAAAGCTCTATCTATG	-	-	-	-	yes	-	-	-	-	-	-	-
CATMA2A04780	yes	AT2E04490	AT2G06000	-	AT2G06005	yes	-	-	-	-	-	-	-	129	7.106	8.99452	10.72	AATGGCAGATTCACAGGAGT	TCATCTCATTAGCAGCAAGG	yes	yes	yes	yes	yes	-	-	yes	yes	yes	-	-
CATMA2A04870	-	-	AT2G06140	-	AT2G06150	-	-	-	-	yes	-	-	-	10	7.931	8.42094	8.891	ACAACTGGTCCGACTACTCG	CCGGAAGACTCCAGTCAATG	yes	yes	-	-	yes	-	-	-	yes	-	-	-
CATMA2A05140	yes	AT2E04650	AT2G06400	-	AT2G06410	-	-	-	-	-	-	-	-	1	7.737	7.73725	7.737	ACTTCGTCGGAGCTGAAATG	TGTCGTGTCGAATCTTTTGA	yes	-	-	-	-	-	-	-	-	-	-	-
CATMA2A05280	yes	-	AT2G06560	-	AT2G06570	-	-	EG447235	-	-	-	-	-	5	6.673	7.78742	8.234	GAAAACCTTGACCTCAACAT	GGTTTGCAAAGAAACAGTCT	yes	-	-	-	-	-	yes	-	yes	-	-	-
CATMA2A05290	yes	AT2E04750	AT2G06560	-	AT2G06570	-	-	EG446266	-	yes	-	-	-	1	8.332	8.33173	8.332	ACCTTTCATTGCTGCTGTGC	AGCTGCAAACATTGAAGCAG	yes	-	-	-	-	-	-	-	-	-	-	-
CATMA2A05650	-	-	AT2G06917	-	AT2G06920	-	-	EG465232	-	yes	-	-	-	1	8.088	8.08793	8.088	CTCAATTATGTTGGAAGCTG	GCAATGATTGTGGTCAGTTC	yes	-	-	-	-	-	-	-	-	-	-	-
CATMA2A05820	yes	AT2E05000	AT2G07040	-	AT2G07050	-	-	EG468189	-	yes	yes	-	-	18	6.69	8.04415	8.914	ATGACGTTTGACGTCTCTGG	GTTTTGAACACGGAGCGAAA	yes	-	-	-	yes	-	-	-	yes	-	-	-
CATMA2A07670	yes	AT2E06620	AT2G07700	-	AT2G07788	-	-	-	-	yes	-	-	AAC26672	6	7.424	8.43584	11.11	ACGACAAGCTCTCTTCGATA	ATAGGGTGGAATAGCCCTTT	yes	-	-	-	-	-	-	yes	-	-	yes	-
CATMA2A07950	yes	-	AT2G10010	-	AT2G10020	-	-	-	-	-	-	-	-	2	9.211	9.23135	9.251	GTGGACGACGTGAAGGAGTA	GGATTTGTTTGCTCAAGATG	-	-	-	-	-	-	-	yes	-	-	-	-
CATMA2A08770	-	AT2E06910	AT2G10535	-	AT2G10540	-	-	EG446341	-	-	-	-	-	9	6.829	7.5387	8.654	AGCCATCCTCACAGTTCTCA	TAGGCACCATAGGCCCAATA	yes	yes	-	-	yes	-	yes	-	yes	-	-	-
CATMA2A08840	yes	-	AT2G10611	-	AT2G10614	-	-	-	-	yes	-	-	-	4	7.795	8.17848	8.271	CGCAGGTTAAACGAATCCAT	GCGGCCCAAGTAACATCTTG	yes	yes	-	-	-	-	-	-	-	-	-	-
CATMA2A08920	yes	AT2E07030	AT2G10735	-	AT2G10760	-	-	-	-	yes	-	-	AAD20659	4	6.392	6.8754	7.81	CATGTTTGGAAGTCACTGTC	CGCAGTTGTGTTCTCAATTA	yes	yes	-	-	-	-	yes	yes	-	-	-	-
CATMA2A09090	-	AT2E07080	AT2G10930	-	AT2G10940	yes	yes	EG446016	-	-	-	-	-	39	7.17	8.5921	9.5	ATGAGCCGGAGCAACTGAAG	TCCAGGAGTGGGCTGAATCT	yes	yes	-	yes	yes	-	-	yes	yes	yes	-	yes
CATMA2A09950	yes	AT2E07420	AT2G11850	-	AT2G11870	yes	-	EG424465	-	-	-	-	-	2	7.27	7.31781	7.365	GGTTTGAAAGAGCCGTAGAA	TGGCATACCAAATCTCCAAA	-	-	-	-	yes	-	-	-	-	-	-	-
CATMA2A09980	yes	AT2E07460	AT2G11910	-	AT2G11930	-	-	-	-	-	-	-	-	2	8.108	8.24922	8.391	AAATGAGGAAGAAGAGAGTG	CAATCTCATCCTCCATACTC	yes	-	-	-	-	-	-	-	-	-	-	-
CATMA2A10220	yes	AT2E07560	AT2G12270	-	AT2G12280	-	-	-	-	-	-	-	-	1	7.375	7.37465	7.375	CTCTCTTGTGTTTGCCCCTA	ATCATGAAGCCGTGGAAGAT	-	-	-	-	yes	-	-	-	-	-	-	-
CATMA2A10450	yes	AT2E07620	AT2G12407	-	AT2G12410	-	-	-	-	yes	-	nucleic acid binding protein	-	10	6.511	8.16026	9.069	ACTCTGGCACATATTGGAAT	ACAATGATGACAAACAGGTC	yes	yes	-	-	-	-	-	yes	-	-	-	-
CATMA2A10730	yes	-	AT2G12550	-	AT2G12560	-	-	-	-	-	-	-	-	17	7.509	8.5211	9.84	GGGCTAGTGTTTCCCTTCCT	CCTTGTTCCTCACCCCACTT	yes	yes	-	yes	-	-	-	yes	yes	yes	-	-
CATMA2A10900	yes	AT2E07770	AT2G12720	-	AT2G12730	-	-	-	-	yes	yes	ribosome-like protein	-	414	7.43	10.2665	13.43	TTTTCACTTTCCTCTGAGCT	TCACTTCTCTCCTAAATCGA	yes	yes	yes	yes	yes	-	yes	yes	yes	yes	yes	yes
CATMA2A11590	yes	AT2E07920	AT2G13116	-	AT2G13118	-	-	EG489470	-	-	-	-	-	44	6.518	8.52289	10.41	TTCAACACCAACATGTCTTC	TCAATACCGGGATATCAATC	yes	yes	yes	yes	yes	yes	yes	yes	yes	-	-	-
CATMA2A11850	yes	-	AT2G13270	-	AT2G13280	-	-	-	-	-	-	-	-	7	7.283	8.19223	9.687	CGGGTTCTAAAGATGCTAGA	CTCTAAAACCCGACTTGCTT	yes	-	-	-	-	-	-	yes	-	-	-	-
CATMA2A11960	yes	AT2E08010	AT2G13335	-	AT2G13350	-	-	-	-	-	-	-	-	5	7.472	7.80903	8.164	CCCAAAGCGTTTTCTCGATC	GTTGGATTCCCCACAAGCAA	yes	-	-	-	-	-	-	yes	yes	-	-	-
CATMA2A12380	yes	-	AT2G13705	-	AT2G13710	-	-	-	-	-	-	-	-	13	8.013	8.50495	8.804	TCACCAAAGAGAAAGTGAGA	GTATCAATAGACTCGCCATT	yes	yes	-	-	-	-	-	-	yes	-	-	-
CATMA2A12780	yes	-	AT2G14270	-	AT2G14280	-	-	-	-	yes	-	-	-	28	6.59	9.08546	10.11	CGACGGGAGAGCAAGTGTTG	ATCTCGACTCCGGCGATCAT	yes	yes	-	yes	yes	-	-	yes	yes	-	-	-
CATMA2A12800	yes	-	AT2G14282	yes	AT2G14290	-	-	-	-	yes	-	transposase	-	26	7.684	8.74742	10.29	CAATAGGGAGTGTGCTGGAA	ATTAACCAACAGGCGGTTGA	yes	yes	-	-	-	-	-	yes	yes	-	-	-
CATMA2A12810	-	AT2E08740	AT2G14285	-	AT2G14290	-	-	EG453801	PF01344	yes	-	F-box/Kelch-repeat protein	-	1	8.205	8.20455	8.205	GCCCTGACCACAACTGTATA	GACAAGGTTTACGTGGTGGA	yes	-	-	-	-	-	-	-	-	-	-	-
CATMA2A13700	yes	-	AT2G14935	-	AT2G14940	-	-	EG501719	-	yes	-	transposase	-	41	7.273	8.81932	9.957	AAGAGAACGTCAAACGATCT	ACCATAGTCTTTGAGCAGCA	-	-	-	-	yes	-	-	yes	-	-	-	-
CATMA2A13710	-	-	AT2G14935	-	AT2G14940	-	-	EG464405	-	-	-	-	-	10	6.906	7.965	8.706	TGGATAATTGCCCTGGTCTA	GTGCCGAAGAGGAGTTTCTG	-	-	-	-	yes	-	-	-	yes	-	-	-
CATMA2A13730	yes	-	AT2G14940	-	AT2G14950	-	-	-	-	-	-	-	-	1	7.709	7.70945	7.709	ATTCGGAGACTCCATCGATG	GCCAAGTTTCGGAGAGAATG	yes	-	-	-	-	-	-	-	-	-	-	-
CATMA2A13830	yes	-	AT2G15020	-	AT2G15030	-	-	EG491930	-	yes	-	-	-	1	7.781	7.7814	7.781	GTCATCTACATACGGAACGT	CCCAACAACACTTTAACCTC	yes	-	-	-	-	-	-	-	-	-	-	-
CATMA2A14870	yes	AT2E10300	AT2G16010	-	AT2G16015	-	-	-	-	yes	yes	-	-	7	7.899	8.33635	9.767	CGAACTTTGCCATTCCATGA	CAAGAAGGCAATTGCCAAAT	yes	-	-	-	yes	-	-	yes	-	-	-	-
CATMA2A14880	yes	AT2E10310	AT2G16015	-	AT2G16020	-	-	EG432833	-	-	-	-	-	2	8.314	8.9555	9.597	AAGCAAGCAAACCAAAAGAG	CATGTCACGGTTTCGACAAG	-	-	-	-	-	yes	-	-	-	-	-	-
CATMA2A15020	yes	-	AT2G16190	-	AT2G16200	-	-	-	-	-	-	-	-	2	7.75	7.87411	7.998	CGGTTTCTTCTTCCTTCTTT	CTAATCAAAGCTGCCTTCCA	yes	-	-	-	-	-	-	-	yes	-	-	-
CATMA2A17750	-	AT2E13310	AT2G19140	-	AT2G19150	-	-	EG527844	-	yes	-	-	-	9	6.311	7.91205	8.703	TTTCTCAAGTTGTACCTCTG	ATTATTCCTCTTCCTCCAGA	yes	yes	-	-	yes	-	-	-	-	-	-	-
CATMA2A18840	yes	AT2E14520	AT2G20360	-	AT2G20370	-	-	EG511359	-	yes	yes	-	-	29	6.89	8.01773	9.857	TGGAAGATGACGGAGACTAT	TGCTGTTCACGTAGATATTG	yes	yes	yes	yes	yes	-	yes	yes	yes	-	-	-
CATMA2A18960	-	-	AT2G20460	-	AT2G20463	-	-	-	-	-	-	-	-	3	7.373	7.74737	7.972	CCACTAAGTGTCCTCTCTTC	TGAAGACGTGGAACTAATCT	-	-	-	-	-	-	yes	-	-	-	-	-
CATMA2A19120	-	-	AT2G20595	yes	AT2G20600	-	-	-	-	-	-	-	-	8	7.108	8.59556	10.12	TTGGCAGTAGAAGCAAAATG	TGAACTATGGTGAGCGGTAA	-	-	-	-	-	-	yes	-	-	-	-	-
CATMA2A19150	yes	-	AT2G20616	yes	AT2G20620	-	-	-	-	-	-	-	-	3	6.919	7.33145	7.675	GAAGCAAAAGGGACTCAAAA	ACTATGTGGAGGGCCAGAAG	-	-	-	-	-	-	yes	-	-	-	-	-
CATMA2A20150	yes	AT2E15820	AT2G21450	-	AT2G21460	-	-	-	-	yes	-	-	-	10	7.895	8.1744	9.062	AAAAGTCAGCCGGAAACTCT	GAACATTAGAGGCAGATGGA	yes	yes	-	-	-	-	-	yes	yes	-	-	-
CATMA2A20780	yes	-	AT2G22240	-	AT2G22250	-	-	-	-	-	-	-	-	3	6.685	7.9147	8.726	CAGTTAAACGACATCGTTTG	CTACTAGGCCCTAGTTCAAA	yes	-	-	-	-	-	-	yes	-	-	-	yes
CATMA2A21430	yes	AT2E17200	AT2G22940	-	AT2G22950	-	-	-	-	-	yes	phytosulfokine precursor	-	8	6.387	7.48193	8.475	ACATAGCCTACATAGTGTGG	TCCCTGATTATATTCAATCA	yes	-	-	-	-	-	yes	-	yes	-	-	-
CATMA2A21810	yes	AT2E17600	AT2G23310	-	AT2G23320	-	-	EG489441	-	-	-	-	-	18	7.194	8.27336	9.169	CACGCACCACCAACTAGAGA	GCTCCTCCTCCTCCCTCTTT	yes	-	-	-	yes	-	yes	yes	yes	-	-	-
CATMA2A21905	yes	-	AT2G23440	-	AT2G23450	yes	-	-	-	-	-	-	-	198	7.065	8.99881	12.1	ACGTTCAAGCCATCACCATC	GGTTCAGTAGACCGGAAAGC	yes	yes	yes	yes	yes	-	yes	yes	yes	yes	-	-
CATMA2A21950	yes	-	AT2G23540	-	AT2G23550	-	-	-	-	-	-	-	-	22	6.358	8.69184	9.872	AACTCAGGAATGTCGGTTCT	TTACTGTATCGAAACGATGG	yes	yes	-	-	-	-	yes	yes	yes	-	-	-
CATMA2A22900	yes	AT2E18810	AT2G24560	-	AT2G24570	-	-	-	-	-	-	-	-	47	7.033	8.51432	9.906	AGCCTCGACATCCAACGAAA	CAGAGCCACCACCTCACAAT	yes	yes	yes	yes	yes	-	yes	yes	yes	-	-	-
CATMA2A23090	yes	AT2E19050	AT2G24740	-	AT2G24750	-	-	EG503004	-	-	-	-	-	29	6.481	8.55953	9.979	TGGCAGAAGTCTGTGGAAAT	GGATACCAAACGCGAAGGAT	yes	yes	-	yes	yes	-	-	yes	yes	-	-	-
CATMA2A23150	yes	-	AT2G24780	-	AT2G24790	-	-	-	-	-	-	-	-	5	6.403	7.75528	8.105	GATTTTAGTCCCAGGCCTAC	GGTGTATTAACTTGGGTTCA	yes	yes	-	-	yes	-	-	yes	-	-	-	-
CATMA2A23530	yes	-	AT2G25210	-	AT2G25220	-	-	-	-	-	-	-	-	7	7.675	8.31873	9.007	TGGGAAAAGGAGTTAGGAAG	TGGGCAAAGAACGTAAGTTT	yes	yes	-	-	-	-	-	-	yes	-	-	-
CATMA2A24150	-	AT2E20180	AT2G25760	-	AT2G25770	-	-	-	-	-	-	-	-	358	6.337	9.59425	12.83	ATCACCATCAACCACCACCA	CTGTAATGACGGCGGCAGTG	yes	yes	yes	yes	yes	-	yes	yes	yes	yes	yes	yes
CATMA2A24160	yes	-	AT2G25760	-	AT2G25770	-	-	-	-	-	-	-	-	7	7.663	8.08953	8.35	AAGACTATCTCAATGCACCA	AAGACAAGCAAGTTGATCGA	yes	-	-	-	-	-	-	-	yes	-	-	-
CATMA2A25710	yes	-	AT2G27310	-	AT2G27315	-	-	-	-	-	-	-	-	23	7.848	8.62087	9.802	GCGTCGTCTAGAGTCTTTCA	ACATTATGCGGACACAAGGT	yes	yes	-	-	-	-	-	-	yes	-	-	-
CATMA2A27540	yes	-	AT2G29120	-	AT2G29125	-	-	-	-	-	-	-	-	1	7.219	7.2187	7.219	CCGGATCGACGAGATAAACC	GAAGCTTCTTCGACCTCCAC	yes	-	-	-	-	-	-	-	-	-	-	-
CATMA2A29480	-	-	AT2G31270	-	AT2G31280	-	-	-	-	-	-	-	-	275	6.561	9.24018	11.5	AAGAAAATCGCGCGAAGTAT	GAGAGAGTGGAGGAGCGAGA	yes	yes	yes	yes	yes	yes	yes	yes	yes	yes	-	yes
CATMA2A29540	yes	AT2E26080	AT2G31320	yes	AT2G31340	-	-	EG512164	-	yes	-	-	-	326	6.79	9.69959	14.26	TGTGGTTTTCTTGGACTCCA	AGCCTTTGGGGATGTGAGAG	yes	yes	yes	yes	yes	-	yes	yes	yes	yes	yes	yes
CATMA2A30570	yes	AT2E27110	AT2G32270	-	AT2G32273	-	-	-	-	-	-	-	-	1	8.288	8.2878	8.288	ATCATCGACGATTGATCAGC	CCACGTACGACTGAGACCTT	yes	-	-	-	-	-	-	-	-	-	-	-
CATMA2A30910	yes	AT2E27520	AT2G32650	-	AT2G32660	-	-	EG485703	-	yes	-	-	-	1	8.179	8.1789	8.179	TCCACCTTAACAGAACAACG	GTACGAAGTTGTCGCAGAGT	yes	-	-	-	-	-	-	-	-	-	-	-
CATMA2A31020	yes	AT2E27690	AT2G32790	yes	AT2G32800	yes	yes	-	-	yes	yes	-	-	125	6.873	8.82188	10.48	ATAAACGACATGGATCGTGT	TACCTTTTGACCACTTGAAG	yes	yes	yes	yes	yes	-	yes	yes	yes	yes	yes	yes
CATMA2A31022	yes	-	AT2G32790	yes	AT2G32800	-	-	-	-	-	-	-	-	2	8.003	9.41605	10.83	CGATCAATCCTCGGTCTTGT	AGAGAGGCCGTTCTCATCAC	yes	yes	-	-	-	-	-	-	-	-	-	-
CATMA2A31037	-	-	AT2G32830	yes	AT2G32840	-	-	-	PF05498	yes	yes	rapid alkalinization factor	-	1	8.105	8.10535	8.105	CGAGCACACCTGGTAATTTT	TTGTGGAAGTGGAGAAGCAA	yes	-	-	-	-	-	-	-	-	-	-	-
CATMA2A31170	yes	-	AT2G32970	-	AT2G32980	-	-	-	-	-	-	-	-	2	7.823	8.04684	8.271	TTTAAAAGGACACGCGTTCG	GTTAAGGACCCACCCACGAG	yes	-	-	-	-	-	-	-	-	-	-	-
CATMA2A31280	yes	AT2E28030	AT2G33100	-	AT2G33110	-	-	-	-	-	-	-	-	24	7.349	8.57679	9.516	GCATCGCAGTCGCAGCTATC	TCGGCTAGCCATGTTGAAGA	yes	yes	-	yes	-	-	-	yes	yes	-	-	-
CATMA2A33840	yes	AT2E30850	AT2G35660	-	AT2G35670	-	-	EG448741	-	yes	yes	-	-	67	6.479	8.38322	11.11	ATCGCGATTTGTTCTTCTTC	CCATAGTTTCCGACCAACTC	yes	yes	yes	yes	yes	-	yes	yes	yes	-	-	yes
CATMA2A33930	yes	AT2E30970	AT2G35760	yes	AT2G35770	-	yes	EG512346	-	yes	-	-	-	5	6.446	7.88195	11.95	TATGTCCGTGTTGGTTTCTG	AACCAGTGGTAGACGGATTT	yes	-	-	-	-	yes	yes	-	-	-	-	-
CATMA2A34070	-	AT2E31100	AT2G35880	-	AT2G35890	-	-	-	-	-	-	-	-	1	6.469	6.46892	6.469	GTGGACCCCATTACTTCGTC	AGACACAAGCCTACGTGGAC	-	yes	-	-	-	-	-	-	-	-	-	-
CATMA2A34450	yes	-	AT2G36260	-	AT2G36270	-	-	-	-	-	-	-	-	2	7.621	7.91795	8.215	TGACGATATCACCGATCAAC	TGGATATGGATCTCAATGGA	yes	-	-	-	yes	-	-	-	-	-	-	-
CATMA2A34510	yes	AT2E31530	AT2G36305	yes	AT2G36310	yes	-	EG512320	-	yes	yes	-	-	2	6.523	6.5855	6.648	GATCCACTAGAGTTCTTGGT	GCTAAACTCGAAGCTGTACT	-	-	-	-	-	-	yes	-	-	-	-	-
CATMA2A35080	yes	-	AT2G36820	-	AT2G36830	-	-	-	-	yes	yes	-	-	57	6.389	8.93375	10.27	GATATAAAGCAAAGGCTTGC	ATAGTACACCAGCCAAAGTC	yes	yes	-	yes	-	-	yes	yes	yes	yes	yes	-
CATMA2A35350	-	AT2E32400	AT2G37050	-	AT2G37060	-	-	-	-	-	-	-	-	10	7.765	8.22736	8.607	AGAGACTACTGAGGCTGCTC	TACCTCATGTTTCTTCTTCC	yes	-	-	-	-	-	-	yes	yes	-	-	-
CATMA2A35420	-	-	AT2G37120	-	AT2G37130	-	-	EG491644	-	-	-	-	-	16	6.894	8.17111	10.13	TGAGAAAGAAGCTGCCTGCT	CAACAGACGGAGGCTCGATA	yes	yes	-	-	yes	-	-	yes	yes	-	-	-
CATMA2A36130	yes	AT2E33240	AT2G37830	-	AT2G37840	-	-	-	-	-	-	-	-	3	6.494	8.08565	8.545	ACAAGTTAGCGTGTCTAGCC	GAATGTATCGAGGTTGATGA	yes	-	-	-	-	-	yes	-	yes	-	-	-
CATMA2A37600	yes	-	AT2G39350	-	AT2G39360	-	-	EG514544	-	yes	-	F-box protein	-	10	7.276	8.31295	8.735	ATCATAGAGCAAGTTGTTGG	ATCCTCTATTCCTCTCCAAA	yes	-	-	-	-	-	-	yes	yes	-	-	-
CATMA2A37660	-	AT2E34790	AT2G39410	-	AT2G39415	yes	yes	-	-	yes	yes	phospholipase	AAC27832	58	7.163	8.71903	12.41	TCAAGAAATAGTCGTTTGAC	TTGTTGGACTATTTAGGAAA	yes	yes	-	-	-	-	-	yes	yes	-	-	-
CATMA2A39020	yes	-	AT2G40710	-	AT2G40720	-	-	EG503885	-	-	-	-	-	1	6.74	6.73953	6.74	TTATCTTGTCGAGTGCTTTC	GAGCTGTAAAGGGAAAAAGA	-	-	-	-	-	yes	-	-	-	-	-	-
CATMA2A39570	yes	AT2E36780	AT2G41220	-	AT2G41230	yes	-	EG448784	-	-	-	-	-	52	6.623	8.50918	11.05	AGCTTGATGAGGTGGATAAT	TTTGTGATTGGAGTGGTGAT	yes	yes	yes	yes	yes	-	yes	yes	yes	-	-	yes
CATMA2A39690	yes	AT2E36910	AT2G41340	-	AT2G41350	yes	-	EG512255	-	-	-	-	-	9	6.858	8.2621	8.458	TCAGCTTCATGGCCAAGTCT	ACGTAGTACGATGGGGAGCA	yes	yes	yes	yes	-	-	-	-	-	-	-	-
CATMA2A41785	yes	-	AT2G43370	-	AT2G43390	yes	-	-	-	-	-	-	AAB64329	7	6.395	7.9814	8.063	TCAGGTCACCATTAAAAGTG	TCGATTCTCTCTCTTTCTCC	yes	-	-	-	-	-	yes	-	yes	-	-	-
CATMA2A42910	yes	AT2E40350	AT2G44470	-	AT2G44480	-	-	EG511425	-	yes	yes	hydrolase	AAC16093	21	8.033	9.41273	11.3	GGTTTCAAGACTTCAGTTGA	CAATGAGTTCTGTAGCTTCA	yes	yes	-	-	yes	-	yes	-	-	-	-	-
CATMA2A43350	-	AT2E40800	AT2G44880	-	AT2G44890	-	-	-	-	yes	yes	-	-	384	7.668	9.44415	11.74	CCACCAAAGTTGGCTCTTGT	TGCGAGATCTGTAAGCATCG	yes	yes	yes	yes	yes	-	yes	yes	yes	yes	yes	yes
CATMA2A43390	yes	AT2E40850	AT2G44920	-	AT2G44930	-	-	EG486238	-	yes	yes	-	-	9	6.863	7.82132	9.61	GGTGTTTGTGCACAAGCCTA	CAGTACATGGGACGTCCGTA	yes	-	-	-	-	yes	yes	yes	-	-	-	-
CATMA2A43500	yes	AT2E40940	AT2G45020	-	AT2G45030	yes	-	EG465544	-	yes	yes	stearoyl-acyl carrier protein desaturase	-	1	8.053	8.0531	8.053	GGAGTTTGCGGACCAGCTTT	TGGTGAGAGCCCATGAGTGG	yes	-	-	-	-	-	-	-	-	-	-	-
CATMA2A44060	-	-	AT2G45660	-	AT2G45670	-	-	-	-	-	-	-	-	12	7.842	8.16231	9.148	AATTGGCCATTGGGGAGAGA	AAGAGCATAGGGCGGTGCAC	yes	yes	-	yes	-	-	-	yes	yes	-	-	-
CATMA2A44090	yes	AT2E41590	AT2G45690	yes	AT2G45700	yes	yes	EG464364	-	-	yes	-	-	432	8.007	9.76314	12.43	CTGATGATGTAAGCTTGAGT	TCAGGTCTCTCTTTGATCAG	yes	yes	yes	yes	yes	-	yes	yes	yes	yes	yes	yes
CATMA2A45710	yes	-	AT2G47240	-	AT2G47250	-	-	-	-	yes	yes	-	-	2	7.593	7.64721	7.701	GTGATTCGTATGCGTTTAGT	TCAGATTTTCCTAATAACCA	yes	-	-	-	-	-	-	-	-	-	-	-
CATMA2A46320	-	AT2E43960	AT2G47890	yes	AT2G47900	yes	yes	EG464742	-	-	-	-	-	39	6.417	8.90145	14.09	TCTGGGTTCTCCGACATGAT	CCGCCAAAGCAATCTCGTAG	yes	yes	-	yes	yes	-	yes	yes	yes	yes	yes	-
CATMA2B23680	yes	-	AT2G25330	-	AT2G25340	-	-	-	-	-	-	-	-	2	7.106	7.80561	8.505	CTCTAGTTTGGATAACGATG	AACGATAAAAGGTGACCTAG	yes	-	-	-	-	-	-	yes	-	-	-	-
CATMA3A00080	yes	-	AT3G01050	-	AT3G01060	yes	-	-	-	yes	-	-	-	10	6.344	7.33404	7.969	CTGCTGTTGCGCAGGTAGAC	TCTACTTCAGTGGCGTCCAA	yes	-	-	-	yes	-	yes	-	yes	-	-	-
CATMA3A00090	yes	-	AT3G01050	-	AT3G01060	-	-	-	PF00646	yes	-	F-box protein	-	1	7.856	7.8558	7.856	CTACCACAAGTCGTCAGACA	ATTCTCTTCTCTCCCAAGGA	yes	-	-	-	-	-	-	-	-	-	-	-
CATMA3A00310	yes	-	AT3G01316	-	AT3G01320	-	-	-	-	yes	yes	-	-	4	7.866	8.25956	9.643	CCATCACAGAAATCAAGTTC	CGAAGAACCGATACATTGTC	-	yes	-	-	-	yes	-	-	-	-	-	-
CATMA3A02290	yes	-	AT3G03340	-	AT3G03350	-	-	-	-	-	-	-	-	4	6.775	7.35995	8.464	CCGGAATTACAACTCCGTTG	TATCCCCATTGGTCATCTGG	-	-	-	-	yes	-	yes	-	-	-	-	-
CATMA3A02640	yes	AT3E02930	AT3G03720	-	AT3G03730	-	-	-	-	-	-	-	-	1	7.734	7.7337	7.734	TTTCCTGTCATCAGCGTCAT	GAGGACGCTTATGGTACGTT	yes	-	-	-	-	-	-	-	-	-	-	-
CATMA3A03480	yes	-	AT3G04490	-	AT3G04500	-	-	EG513956	-	yes	yes	-	AAF63780	1	6.527	6.52663	6.527	GGATACCTTTCGAATAGTGC	AAAACTCGTGTTGCTTGACT	-	yes	-	-	-	-	-	-	-	-	-	-
CATMA3A04800	-	-	AT3G05741	-	AT3G05750	-	-	-	-	yes	-	-	-	27	6.424	8.21678	9.638	GGATAGCTTGCGGTTCAAGA	GACAGCTTCTGGGCCAGATC	yes	yes	-	yes	-	-	yes	yes	yes	-	-	-
CATMA3A04910	yes	AT3E05310	AT3G05850	-	AT3G05860	-	-	EG500547	-	yes	yes	-	-	4	6.344	7.98594	8.069	TATGATGATCAAGAGCTACC	GAAGAGAGGGCAATAAGAAT	yes	yes	-	-	-	-	-	-	-	-	-	-
CATMA3A04960	yes	AT3E05410	AT3G05935	-	AT3G05937	yes	-	EG528661	-	-	-	-	-	39	6.342	8.10633	9.511	TGGCAAAGCTAGTGCCTTAA	CATGGCGAGAGATTGACAAC	yes	-	-	yes	-	-	yes	yes	yes	-	-	-
CATMA3A05380	yes	AT3E05830	AT3G06300	-	AT3G06310	-	-	-	-	-	-	-	-	2	8.212	8.25504	8.298	GGATGATGATAATTCGATGA	GAGCTGTGTGTAAACAACAT	yes	-	-	-	-	-	-	-	-	-	-	-
CATMA3A05730	yes	-	AT3G06580	yes	AT3G06590	yes	-	-	-	-	-	-	-	2	7.871	8.10859	8.346	TCAGCCTCGTATGCAAATCA	TTCCGTGTTTCCGCTCTCTC	yes	-	-	-	-	-	-	yes	-	-	-	-
CATMA3A05780	yes	-	AT3G06620	-	AT3G06630	-	-	-	-	yes	yes	ATP citrate lyase	-	19	6.235	8.51455	9.406	TGGCTGCTTTCGGTCTCTTT	GGGCTCTTCCTCCTCGCTAG	yes	yes	-	-	-	-	yes	yes	-	-	-	-
CATMA3A06160	yes	AT3E06660	AT3G06960	-	AT3G06970	yes	-	EG528432	-	-	-	-	-	17	6.52	8.5431	9.864	TAGCTTCTTCGGCAGTTTCA	TCAGTGGATCTCCGGTTAAT	yes	yes	-	-	-	-	-	yes	yes	-	-	-
CATMA3A06520	yes	AT3E07040	AT3G07270	-	AT3G07280	yes	-	EG500604	-	yes	yes	-	AAF20218	125	7.106	8.50442	10.54	TTATGAAGCCAACCAGTCAT	TGATTTCAACACGAGAAAGG	yes	yes	yes	yes	yes	yes	yes	yes	yes	yes	-	yes
CATMA3A07340	yes	-	AT3G08500	-	AT3G08505	-	yes	-	-	-	-	-	-	39	7.931	9.56965	10.45	CTGGCTACAATCAATACACA	TGAGAGAAGAGATGATCATG	-	yes	-	-	-	-	-	yes	-	-	-	-
CATMA3A08810	yes	-	AT3G09930	-	AT3G09940	-	-	-	-	yes	-	peptidase	-	471	7.659	10.3172	13.33	CTAAACTACCCATCGATGCA	GGCAAGATCTCCACTTTCAA	yes	yes	yes	yes	yes	yes	yes	yes	yes	yes	yes	yes
CATMA3A10560	yes	AT3E11310	AT3G11590	-	AT3G11600	yes	-	EG528354	-	-	yes	-	-	38	6.686	8.43005	9.58	TTTCCTGATTCGATCCTTGA	ACACGGCGGCAGTTAGTAGT	yes	yes	-	yes	yes	-	yes	yes	yes	-	-	-
CATMA3A11960	yes	AT3E12770	AT3G12960	yes	AT3G12970	yes	yes	EG456971	-	-	-	-	-	5	6.272	7.6994	7.983	GGATATAGGAGTGAACCAAA	GGACGTGTCTCAAAATTTCT	yes	yes	-	-	-	-	yes	-	yes	-	-	-
CATMA3A12570	yes	-	AT3G13430	yes	AT3G13435	-	-	-	-	-	-	-	-	6	7.589	8.3468	8.587	TCCATATTCACAAGACAAAG	AACGATGTACGAATATGCAT	yes	yes	-	-	-	-	-	-	-	-	-	-
CATMA3A13430	yes	AT3E14340	AT3G14170	yes	AT3G14180	yes	yes	EG467261	-	yes	yes	-	BAB02982	22	6.409	8.49414	10.11	ACAGCTTTTGGGCGGATAGA	TGTTAGGCGGAGAGGGCAAT	yes	yes	-	-	yes	-	-	yes	-	-	-	-
CATMA3A14200	yes	AT3E15070	AT3G14840	yes	AT3G14850	yes	yes	-	-	yes	yes	receptor-like Ser/Thr kinase	BAB02650	100	6.769	9.46495	11.09	TGCACGTTTTAAGGGAACAA	CCGTCGACATCGAAGGTCTA	yes	yes	yes	yes	yes	-	-	yes	yes	yes	yes	yes
CATMA3A14570	yes	-	AT3G15210	-	AT3G15220	-	-	-	-	-	-	-	-	2	6.58	7.12993	7.68	ATGTGTGTGGTTGAGCATAT	TGAAAAGAAAGACAGTGAGA	-	yes	-	-	-	-	-	-	yes	-	-	-
CATMA3A15090	yes	AT3E16060	AT3G15690	-	AT3G15700	-	-	-	-	-	-	-	-	28	6.917	8.23767	10.61	CTTTCGTTGATGTCACGTTC	TCAACGTTTCTCTCATCTCA	yes	yes	-	-	yes	-	-	yes	yes	-	-	-
CATMA3A17000	yes	AT3E18070	AT3G17570	-	AT3G17580	-	-	-	-	yes	yes	-	BAB02047	6	7.725	8.49765	9.829	GGAGTGATCATAAGGTCAAG	AGGAGAGAGGGTTTTGTAGT	yes	yes	-	-	-	-	-	-	-	-	-	-
CATMA3A18920	yes	AT3E19940	AT3G19270	-	AT3G19280	-	-	-	-	-	-	-	-	3	7.527	7.8269	8.259	CTCTCTCCACCCGTCGTTTC	AGATCCCCCAAACCAAAACA	yes	-	-	-	-	yes	-	-	-	-	-	-
CATMA3A19110	yes	AT3E20190	AT3G19500	yes	AT3G19510	yes	yes	EG467279	-	-	yes	-	-	112	6.553	8.5816	10.55	TAGGCTCGCTGGAAGAGTTC	GAGAGTATACGGCGGCGTTA	yes	yes	-	yes	yes	-	yes	yes	yes	-	-	yes
CATMA3A19300	-	AT3E20400	AT3G19660	-	AT3G19670	-	-	-	-	-	-	-	BAB02552	17	7.486	8.24207	9.835	GGTACCAATCTTTTCGTTCC	CAGTACGAACGAAATGGAAT	yes	yes	-	-	-	-	-	yes	-	-	-	-
CATMA3A20080	yes	AT3E21190	AT3G20390	yes	AT3G20400	yes	-	EG423951	-	-	-	-	BAB02822	37	6.791	8.89242	10.22	AGGTTGATCACTATGTAGCA	GTAGCTAGTGTTGTGGTAGC	yes	yes	-	-	-	-	yes	yes	-	-	-	-
CATMA3A21130	yes	AT3E22250	AT3G21290	yes	AT3G21300	yes	yes	EG527954	-	yes	yes	-	BAB01723	2	6.495	7.14954	7.804	GATCGAAAGGGAAAGTACAG	TTCTTTTCATTGACGGAGAG	-	yes	-	-	-	-	-	yes	-	-	-	-
CATMA3A21140	yes	-	AT3G21295	-	AT3G21300	-	yes	-	-	-	-	-	-	7	7.968	8.16945	9.267	GTCATTCTCGTTCTTGGAGT	TCTTGTTTTCTCGAGCTAAG	yes	-	-	yes	-	-	-	yes	-	-	-	-
CATMA3A21220	yes	-	AT3G21350	yes	AT3G21360	yes	-	-	-	-	-	-	-	115	6.663	9.22035	10.81	GTTGTGGCTGTTCTGGTGGT	ACTGAGCAGAACCCAAAGGT	yes	yes	-	yes	yes	-	yes	yes	yes	yes	-	-
CATMA3A21320	yes	AT3E22410	AT3G21450	yes	AT3G21465	-	-	EG528726	PF00462	yes	yes	glutaredoxin-like protein	BAB03058	90	6.989	9.04731	11.91	GGCCGTTCCTACGAATTTCC	CGGTTGTTTTACGAGCAAGG	yes	yes	yes	yes	-	-	-	yes	yes	yes	-	-
CATMA3A22280	yes	-	AT3G22270	yes	AT3G22290	yes	yes	-	-	-	-	-	BAB01946	16	8.077	10.9161	11.44	GAGGAGGATGATGAGGAAGT	GTTAGAGTTAGTGCCGGTGA	yes	-	-	yes	-	-	-	-	yes	-	-	-
CATMA3A22310	yes	-	AT3G22310	-	AT3G22320	-	-	-	-	yes	-	-	-	1	8.459	8.45942	8.459	AAGCTCCTTGGGTGTGATCC	CCACCTGAACGCCTTTCAAC	-	yes	-	-	-	-	-	-	-	-	-	-
CATMA3A22490	yes	-	AT3G22490	-	AT3G22500	-	-	-	-	yes	yes	-	-	1	6.901	6.90085	6.901	ACTCCAACATGGCAACATAT	TCTCTGACGGTTCTCTCGAC	yes	-	-	-	-	-	-	-	-	-	-	-
CATMA3A22920	yes	AT3E24030	AT3G22960	-	AT3G22970	yes	-	EG517059	-	yes	-	-	BAB03044	6	7.124	7.3363	8.097	CGTTCCTAAATCAGCTGGTG	CAAAACCACGTTTCGGTTTT	yes	yes	-	-	-	-	-	yes	-	-	-	-
CATMA3A23590	yes	-	AT3G23660	-	AT3G23670	-	-	-	-	yes	yes	RNA-binding protein	-	94	6.502	8.9102	10.31	GAGAAGCTTCTCCACAACGT	ATCTCTCTCCCTTTCAAAGG	yes	yes	-	yes	yes	-	yes	yes	yes	yes	yes	-
CATMA3A24860	yes	-	AT3G25010	-	AT3G25020	-	-	-	-	-	-	-	BAB01886	25	6.81	8.77337	9.753	CGAAAATGACAAGATGTGGT	GGGAAGAGTTTCCCATCAAC	yes	yes	-	yes	yes	-	-	yes	yes	-	-	-
CATMA3A25350	yes	AT3E26820	AT3G25570	-	AT3G25580	-	-	EG528750	-	yes	-	-	-	9	6.995	8.04688	8.445	GTCCAAGGTGACCGAGTTCT	GCCGACTTCTCCTCCTTGAA	yes	-	-	-	-	-	-	yes	yes	-	-	-
CATMA3A25980	yes	AT3E27490	AT3G26140	-	AT3G26150	-	-	-	-	-	-	-	-	2	7.944	7.97065	7.997	GGAATGGAGGATTAAATTGG	GGGACGAGAGGAAAAGAGAT	yes	-	-	-	-	-	-	-	yes	-	-	-
CATMA3A26400	yes	AT3E27960	AT3G26612	-	AT3G26614	-	-	-	-	yes	yes	-	-	5	8.243	8.72322	9.295	GATGGCGAAAGTCTTCGAAA	GACTAGGCAACGCCTGCTTT	yes	-	-	-	yes	-	-	yes	-	-	-	-
CATMA3A26700	yes	-	AT3G26930	yes	AT3G26932	yes	-	-	-	-	-	-	BAB01187	2	10.61	10.6137	10.62	TTCACCATTGGTTTTGGAAC	GGACGACAAGAAGGATCTCG	-	-	-	-	-	yes	-	-	-	-	-	-
CATMA3A26820	yes	-	AT3G27025	-	AT3G27030	-	-	-	-	-	-	-	-	6	6.541	7.0118	7.979	ATGCCTTTCCTCGTAATCTA	AAGAAGATGGAGACAAGTGA	yes	yes	-	-	-	-	yes	-	-	-	-	-
CATMA3A27090	yes	AT3E28740	AT3G27270	-	AT3G27280	-	-	-	-	yes	-	transcription factor-like	-	2	7.153	7.3171	7.481	TTGTGAAGGGTAACAAGACG	CTGCTTCTCCAGCATGAATC	-	yes	-	-	-	-	-	-	-	-	-	-
CATMA3A27170	yes	AT3E28810	AT3G27325	-	AT3G27327	-	-	-	-	-	-	-	BAA95707	16	6.566	7.98844	9.972	CCATTTCACGATTTGTTCTC	TCTTATTATCGATCGTCGTG	yes	yes	-	-	-	-	-	yes	-	-	-	-
CATMA3A27280	yes	AT3E28910	AT3G27410	-	AT3G27420	yes	yes	EG484060	-	-	-	-	BAA95717	51	6.479	9.01137	10.87	TCGGAAGATGGAGACATTTC	CCCATCTCCAAAGTCATCAT	yes	yes	-	yes	yes	yes	yes	yes	yes	yes	-	-
CATMA3A27910	yes	-	AT3G28130	-	AT3G28140	-	-	-	-	-	-	-	-	375	6.922	9.39237	12.6	TAAGCACACAAGACGAGAAA	TGGTGTTGAAATCAGAGTCA	yes	yes	yes	yes	yes	-	yes	yes	yes	yes	yes	yes
CATMA3A28020	-	-	AT3G28190	-	AT3G28200	-	-	-	-	-	-	-	BAB01434	3	6.364	10.0371	10.62	GGAAGCAACAAGAAAACACA	GAAGGGAAGTTACAGGTTCA	-	yes	-	-	yes	-	-	-	-	-	-	-
CATMA3A28060	yes	AT3E29680	AT3G28220	-	AT3G28230	-	-	EG485077	-	yes	-	-	BAB02640	7	7.729	8.1923	8.483	TTATTCGCATTCGAAGCTTG	ATAGTAGCGATGGTCGCATT	yes	-	-	-	-	-	-	-	yes	-	-	-
CATMA3A28130	yes	-	AT3G28300	-	AT3G28310	-	-	-	-	-	-	-	BAB02620	3	7.725	7.73768	8.054	CTCGATTACCCTCGGTTTGA	CCTTCCACCAAGGGTTTCCT	yes	-	-	-	-	-	-	-	-	-	-	-
CATMA3A28710	-	-	AT3G28810	-	AT3G28820	-	-	-	-	-	-	-	-	1	7.751	7.75145	7.751	CTTGGTAGAGAGAGCTTGCA	AACACCTTGATGCGATTGAC	-	-	-	-	-	-	yes	-	-	-	-	-
CATMA3A28920	yes	AT3E30470	AT3G28920	-	AT3G28925	-	-	-	-	yes	yes	-	-	12	8.064	8.94229	9.804	GGTGGTGTGTACAAACAATC	GTTCGAAAGAAGGAGCAAGT	yes	-	-	-	-	-	-	yes	-	-	-	-
CATMA3A28930	yes	AT3E30480	AT3G28920	-	AT3G28925	yes	-	-	-	-	-	-	BAA95742	1	8.574	8.57447	8.574	TCGAATCTTCTTCCCTGACA	CATCTCCGGTGAACGAAAAG	yes	-	-	-	-	-	-	-	-	-	-	-
CATMA3A29870	yes	AT3E31290	AT3G29639	-	AT3G29640	-	-	-	-	-	-	-	-	3	6.23	6.39382	7.628	TTCAATTGAAGCAGTCGATC	GAGCTTCAGTCAGCGATTCT	-	-	-	-	-	-	yes	yes	-	-	-	-
CATMA3A30300	yes	AT3E31570	AT3G30120	-	AT3G30122	-	-	-	-	yes	-	heat shock protein	-	2	7.363	7.7851	8.207	CATGTAAGGAAGCCCAAAAT	GCTGATAACAGAGGATCTCC	yes	-	-	-	yes	-	-	-	-	-	-	-
CATMA3A30360	yes	-	AT3G30170	-	AT3G30180	-	-	-	-	-	-	-	-	18	6.519	8.40691	9.589	CTTTCCGACGCTTAATTAGA	AGACACACATATCACCTCCA	yes	-	-	-	yes	-	yes	yes	yes	-	-	-
CATMA3A30510	yes	-	AT3G30250	-	AT3G30260	-	-	-	-	-	-	-	-	5	6.482	8.02858	8.362	CCGTGATCTTCTTCTTCCTC	CATGTTGTTTGACGTTATGG	yes	-	-	-	-	-	yes	-	yes	-	-	-
CATMA3A30600	yes	-	AT3G30335	-	AT3G30340	-	-	-	-	yes	-	-	-	11	6.564	7.90025	8.604	CGGTGATCTAATGATCAAAA	GCATCCTCTATCACTAATCC	yes	yes	-	-	yes	-	yes	-	yes	-	-	-
CATMA3A30800	yes	AT3E31960	AT3G30455	-	AT3G30460	-	-	-	-	yes	-	-	-	26	8.073	8.75331	9.585	CAACTCGAAGGACGTAGAAT	GCCGGGTAAGGGTATTAGTT	yes	yes	-	-	-	-	-	yes	yes	yes	-	-
CATMA3A31110	yes	AT3E32090	AT3G30744	-	AT3G30745	-	-	-	-	-	-	-	-	2	8.016	8.22203	8.429	CTTTGTCGGAGAGTGTTGAA	AAGAAACTTCAACCCGCTTA	yes	-	-	-	-	-	-	yes	-	-	-	-
CATMA3A31120	yes	AT3E32100	AT3G30744	-	AT3G30745	-	-	-	-	yes	-	-	-	4	8.208	9.30226	10.56	GCAAGGTTTTGGTTCTCCAG	GCTGCACTTCCAAAATCTGA	yes	yes	-	-	-	-	-	-	-	-	-	-
CATMA3A31320	yes	AT3E32200	AT3G30805	-	AT3G30810	-	-	-	-	yes	-	-	BAB02137	1	6.513	6.51312	6.513	CCCACTTATTACCATGGTTA	GGGAATAGGTTTGTTGATTC	yes	-	-	-	-	-	-	-	-	-	-	-
CATMA3A31500	yes	-	AT3G30859	-	AT3G30867	-	-	-	-	-	-	-	-	2	6.769	7.3597	7.95	TGGAGAATGATTACCAAACC	GCAAATACAAGCCAAAGAAC	yes	-	-	-	-	-	-	-	-	-	-	-
CATMA3A31510	yes	-	AT3G30859	-	AT3G30867	-	-	-	-	yes	-	-	-	2	8.234	8.2591	8.284	GAAGTTGGAGGCATTGAACG	GCTTTTGACCGCGAAGATTT	yes	-	-	-	-	-	-	-	-	-	-	-
CATMA3A32330	yes	AT3E32710	AT3G32032	-	AT3G32030	yes	-	-	-	yes	-	-	-	1	7.828	7.82782	7.828	CGGAGTCGACTAGCATCCTC	TGGGGAACCTCTGTATCCTT	yes	-	-	-	-	-	-	-	-	-	-	-
CATMA3A34210	yes	-	AT3G42174	-	AT3G42178	-	-	-	-	yes	yes	polyprotein	-	1	7.812	7.8124	7.812	CTGAGGTGAAAGACATGTGT	TCTCCTCACTCTTGTTCTTG	yes	-	-	-	-	-	-	-	-	-	-	-
CATMA3A35770	yes	AT3E34660	AT3G43310	-	AT3G43315	-	-	-	-	-	-	-	-	1	7.319	7.31893	7.319	CCTCTTCTTACGAACCGTCT	TTTTCTCTTGTTCACGCTTC	-	-	-	-	-	-	-	yes	-	-	-	-
CATMA3A36280	yes	-	AT3G43575	-	AT3G43580	-	-	-	-	yes	yes	reverse transcriptase	-	1	6.61	6.61015	6.61	TTGGGGAATGTCTGCAATAC	TGAGTGGAGGGGTTCATAAA	-	yes	-	-	-	-	-	-	-	-	-	-
CATMA3A36290	yes	AT3E34930	AT3G43575	-	AT3G43580	-	-	-	-	-	-	-	-	6	6.423	6.83096	10.64	TTGACAAAACCCTAATCTCG	CTGGTAGATGGGCTTTTATG	-	yes	yes	-	-	-	yes	-	-	-	-	-
CATMA3A36570	yes	AT3E35120	AT3G43700	-	AT3G43710	-	-	-	-	-	-	-	-	4	7.785	7.99338	9.085	GTGGAAAAGTGCTAGCAGAT	CGTCTAGTTCTCTTGATTCG	yes	-	-	yes	-	-	-	-	-	-	-	-
CATMA3A39620	yes	-	AT3G46540	-	AT3G46550	-	-	-	-	-	-	-	-	3	7.348	7.9651	8.018	GACACTGGGATCTTAAGATC	CAGCGGAATAATAAACAGTG	yes	-	-	-	-	-	-	-	-	-	-	-
CATMA3A39880	yes	-	AT3G46780	-	AT3G46790	-	-	-	-	-	-	-	-	1	8.184	8.18403	8.184	GCCATTAGGGCTAAGATTAT	CTTAATTCTGGCGTATTCTG	yes	-	-	-	-	-	-	-	-	-	-	-
CATMA3A41175	yes	-	AT3G48205	-	AT3G48208	-	-	-	-	-	-	-	-	1	7.326	7.32552	7.326	GCGATCTTTATTCATGAGGT	CATTGTGTCCTCCTGTTACC	-	-	-	-	yes	-	-	-	-	-	-	-
CATMA3A41180	yes	-	AT3G48200	yes	AT3G48210	-	-	-	-	yes	-	-	-	10	7.201	8.1969	8.777	TGATGGCATCCATACGAGGA	GAGGAGCTGGAAAGCCACAT	-	-	-	-	-	-	yes	-	-	-	-	-
CATMA3A42170	-	AT3E40800	AT3G49160	-	AT3G49170	-	-	EG455345	-	yes	yes	glycoside hydrolase	CAB66396	2	7.942	8.723	9.504	TATCCGGTAACAAACTGCAC	GGATCAAGAATGGTCCATTT	-	yes	-	-	-	-	-	yes	-	-	-	-
CATMA3A42480	yes	AT3E41100	AT3G49450	-	AT3G49460	-	-	-	-	-	-	-	-	1	7.675	7.67495	7.675	TAAAACCTGTCCCAAGTGTT	CCGGATTGTTGACTAATAGA	yes	-	-	-	-	-	-	-	-	-	-	-
CATMA3A42640	yes	AT3E41260	AT3G49600	-	AT3G49610	yes	yes	EG485962	-	yes	yes	-	CAB62464	282	6.832	9.15486	12.01	TGTCCTCCACGGTAAGCTTC	CAACCGATCTGGTTCCAAAG	yes	yes	yes	yes	yes	-	yes	yes	yes	yes	yes	yes
CATMA3A43850	yes	-	AT3G50840	yes	AT3G50850	yes	yes	-	-	yes	yes	-	-	136	6.59	8.42016	10.36	AACCCATGATATGAAGCCTGT	AAGAAAGAGTGGTGGCTGCA	yes	yes	yes	yes	yes	-	yes	yes	yes	yes	-	yes
CATMA3A45500	yes	AT3E44380	AT3G52560	-	AT3G52570	-	-	EG497629	-	yes	yes	-	-	15	6.687	8.1016	9.064	AACCTCCTCCTTCACTTCCT	TGGTAAAAGAGGTAGCGTTG	yes	yes	-	-	-	-	yes	yes	-	-	-	-
CATMA3A45700	yes	-	AT3G52770	-	AT3G52780	-	-	-	-	-	-	-	-	19	6.59	8.58345	10.06	CTTTTGCACAAGAAAAGTAC	GGTAAATCAATCTCGGGTAT	yes	yes	-	-	yes	-	yes	yes	-	-	-	-
CATMA3A46020	yes	-	AT3G53060	-	AT3G53070	-	-	-	-	yes	yes	sugar binding protein	-	3	7.538	8.07737	8.484	CATCAACGGTTCTTATCGTT	CCATAGTCGGCGAATTTTAT	yes	-	-	-	-	yes	-	-	-	-	-	-
CATMA3A46870	yes	-	AT3G53920	-	AT3G53930	-	-	-	-	-	-	-	-	15	6.525	7.86228	8.751	GGCACAACCAGTATCATCAT	TGGAGAAATTCTTGAAGCTG	yes	yes	-	-	-	-	-	yes	yes	-	-	yes
CATMA3A47310	yes	AT3E46290	AT3G54360	-	AT3G54380	yes	-	-	-	-	-	-	-	146	6.627	8.93546	10.39	CTGGAAACAAGTCTTCTTTC	TGAGGTTATGCGGATATCTA	yes	yes	yes	yes	yes	yes	yes	yes	yes	yes	-	yes
CATMA3A48480	yes	AT3E47490	AT3G55510	yes	AT3G55520	-	-	-	-	yes	yes	-	DAA02279	14	7.812	8.63019	10.12	TTCCTCTAGACAGAAACAGG	GGAGTGGTCAGAGTTGTTAT	yes	yes	yes	-	-	-	-	-	yes	-	-	-
CATMA3A50150	yes	AT3E49170	AT3G57150	-	AT3G57160	yes	yes	EG467876	-	-	-	-	CAB72186	47	6.93	8.7216	9.933	CCAATCCAAAACTGGAGAAA	ACATGTCATCTTCGATCCAA	-	yes	-	-	yes	-	-	-	yes	-	-	-
CATMA3A50470	yes	-	AT3G57470	-	AT3G57480	-	-	-	-	-	-	-	-	16	6.706	7.93551	12.37	TCCTAAAACCTTCTTGTGCT	GCGGTAGCAAGATATGTGAA	yes	yes	-	-	yes	-	yes	-	-	-	-	-
CATMA3A53250	yes	-	AT3G60220	-	AT3G60240	-	-	-	-	-	-	-	-	2	6.509	7.42398	8.339	ATTTAATTGCATGCAAGACG	ACAAGCACGACCGGTTATAT	-	-	-	-	-	-	yes	yes	-	-	-	-
CATMA3A53400	yes	-	AT3G60390	-	AT3G60400	-	-	-	-	-	-	-	-	1	8.92	8.92042	8.92	TTTTGTTGACGTGGCAACAC	ATAAGGCGTGGTGGTGTACA	-	-	-	-	-	-	-	yes	-	-	-	-
CATMA3A54010	yes	AT3E53200	AT3G60955	-	AT3G60960	-	-	EG484524	-	yes	-	-	-	2	6.553	6.7031	6.853	GAACACCGCTTTGATTCTGG	AATGTCGGATCCAGATCGTC	-	yes	-	-	-	-	-	-	-	-	-	-
CATMA3A54290	yes	-	AT3G61110	-	AT3G61118	-	-	-	-	yes	yes	ubiquitin	-	36	6.37	7.92694	9.659	CCTCAATTACGAATGATGTG	CACGGTGGATGAATATTGAA	yes	yes	yes	yes	yes	-	yes	yes	yes	-	-	-
CATMA3A54710	yes	AT3E54020	AT3G61570	-	AT3G61580	-	-	-	-	-	-	-	-	1	8.044	8.04368	8.044	GGACATGTGCTCTTCGATGG	TGGCCTATTTCCCAGTTTCT	-	-	-	-	-	-	-	yes	-	-	-	-
CATMA4A00120	yes	AT4E00120	AT4G00110	-	AT4G00120	-	-	-	PF02780	yes	yes	transkelotase	-	8	6.675	7.75816	8.508	CTACCTCGACCGAAGTTCCA	GCTTTTGGGCCCATAGTGAT	yes	yes	-	-	-	-	-	-	yes	-	-	-
CATMA4A00690	yes	AT4E00760	AT4G00610	-	AT4G00620	-	-	-	-	yes	-	tetrahydrafolate synthase	-	8	6.969	8.41803	8.602	TGGTATAAGAGGAGCGCATG	GATGTTAACCGATTGCTCCT	yes	yes	-	-	-	-	-	yes	yes	-	-	-
CATMA4A00980	-	-	AT4G00890	-	AT4G00893	-	-	-	-	-	-	-	-	20	7.719	8.46096	9.378	CAAACCAAACAAATCATCTC	AATCTTCAAGTGCGTGAGAT	yes	yes	-	yes	-	-	-	yes	-	-	-	-
CATMA4A01080	yes	AT4E01160	AT4G00950	-	AT4G00955	yes	-	EG456500	-	yes	-	-	-	3	7.141	7.19795	7.283	ATTTTGGCGGCAATTTCGAC	GATCGACTTCCGCCGTAGTT	-	yes	-	-	yes	-	-	-	-	-	-	-
CATMA4A01140	yes	-	AT4G00985	-	AT4G00990	-	-	-	-	-	-	-	-	23	6.97	8.70385	9.749	GTAGATCAACGTTTCAGCAC	ATAGACTATTTCCGGTGATC	yes	yes	-	-	-	-	-	yes	yes	-	-	-
CATMA4A01910	-	-	AT4G01710	-	AT4G01720	-	-	-	-	-	-	-	-	1	6.492	6.49188	6.492	CCAAGTTGGAGAGATTAGGT	CTGAAGTCAACGGAGTTGAC	-	yes	-	-	-	-	-	-	-	-	-	-
CATMA4A02980	-	AT4E03140	AT4G02650	-	AT4G02660	yes	-	EG504273	-	yes	-	-	CAB80758	2	7.385	7.4042	7.423	AGCATCGTCGCCGTAGTCTT	GGCCGTTTCGAGTGAAGAAG	-	-	-	-	-	yes	-	-	-	-	-	-
CATMA4A03080	yes	-	AT4G02733	-	AT4G02740	-	-	-	-	yes	yes	reverse transcriptase	-	1	7.804	7.80355	7.804	TCAGAGATGAAGGCAGTGTT	CCGTTTATCATTCCGATTTG	yes	-	-	-	-	-	-	-	-	-	-	-
CATMA4A03680	yes	AT4E03920	AT4G03360	-	AT4G03370	-	-	-	PF00240	yes	yes	ubiquitin	-	13	7.815	8.0948	8.559	CCAACTCGTTTCTTAGTTCT	AAGATTTGTCTGAGAAGGAG	yes	yes	-	-	-	-	-	yes	yes	-	-	-
CATMA4A04070	yes	AT4E04290	AT4G03726	-	AT4G03730	-	-	-	-	-	-	-	-	14	6.601	8.1482	9.187	GTATTAATGCATCAGGAGCA	TGTTGATGGTCTTGATGTTC	yes	yes	-	-	-	-	yes	yes	yes	-	-	-
CATMA4A04090	yes	AT4E04300	AT4G03732	-	AT4G03740	-	-	-	-	-	-	-	-	49	6.376	8.92788	10.59	GCAAAAGGGACATCAAACAC	AGGTTTAAATCATCCCGAAG	yes	yes	yes	-	yes	-	yes	yes	yes	-	-	-
CATMA4A04270	-	-	AT4G03873	-	AT4G03876	-	-	-	-	yes	-	-	-	4	7.941	8.08464	8.671	CATAGGTCGGTTCAACAGCA	CGTCAGTCCCTGGTAACCAA	yes	-	-	-	-	-	-	-	yes	-	-	-
CATMA4A04850	yes	AT4E04720	AT4G04293	-	AT4G04296	-	-	EG503574	-	yes	-	-	-	50	6.766	8.26769	9.642	GGTTTTGATCTCTTCGGTAA	ACTGTGGTATTGGGCTACGT	yes	yes	yes	yes	yes	-	yes	yes	-	-	-	-
CATMA4A05032	yes	-	AT4G04410	-	AT4G04420	-	-	-	-	-	-	-	-	31	6.362	8.17705	10.47	CTTCACCCAACACTCCTCCA	GGAATTCACCACGGAAAGTG	yes	yes	-	yes	yes	-	yes	yes	yes	-	-	-
CATMA4A05350	yes	AT4E05180	AT4G04780	-	AT4G04790	-	-	-	-	-	-	-	AAD03443	2	7.118	7.26452	7.411	AAAGGTGGCTGTAGCAGAGG	CAAGCGTTGTCTTTTGTCTG	yes	-	-	yes	-	-	-	-	-	-	-	-
CATMA4A05790	yes	-	AT5G08230	-	AT5G08240	-	-	-	-	-	-	-	-	1	8.512	8.51197	8.512	CCATTTTCTCACTGGTATTA	ACAGCAATATTCGGTATTTC	-	-	-	-	-	-	-	yes	-	-	-	-
CATMA4A06250	yes	AT4E06100	AT4G05553	-	AT4G05556	-	-	-	-	-	-	-	-	10	7.112	7.76144	8.702	GGTTGGGGAGATCGTCCATC	CCCCAGCCCATTCACAATTA	-	yes	-	-	-	-	yes	yes	-	-	-	-
CATMA4A06340	yes	AT4E06120	AT4G05586	-	AT4G05587	-	-	-	-	-	-	-	-	3	6.541	7.3226	7.96	CCTCTGAGGAAAATAAACAC	TAAAACTGGTGCTACTCGAC	-	yes	-	-	yes	-	-	yes	-	-	-	-
CATMA4A06630	yes	AT4E07180	AT4G07458	-	AT4G07460	-	-	-	PF03732	yes	yes	polyprotein	-	17	6.912	8.33735	8.818	TGTCCTTGGTCTCCACATTT	ATCTCGCAATCGTCTTTCGT	yes	-	-	yes	-	-	-	yes	yes	-	-	-
CATMA4A07360	-	AT4E07480	AT4G07931	-	AT4G07932	-	-	-	-	yes	-	-	-	24	6.418	9.10282	10.68	GGGTGGCATCACAAATTGGA	GCAAGCCTACGCGGAGAATC	yes	-	-	yes	-	-	yes	-	yes	yes	-	-
CATMA4A07480	yes	-	AT4G07970	-	AT4G07990	-	-	-	-	-	-	-	CAB77949	34	6.715	7.83886	9.348	GAATGCGGATGTTGGTGATG	CATCCCAGACTGGAACGACA	yes	yes	yes	yes	yes	yes	yes	yes	yes	-	-	-
CATMA4A07540	yes	AT4E07590	AT4G08032	yes	AT4G08033	yes	-	-	-	yes	yes	-	-	70	6.845	8.66096	9.862	TTTCCTCACTACCTTTGTCA	TAGGGTTTGCAACGAGAGTA	yes	yes	-	yes	yes	-	yes	yes	yes	yes	-	-
CATMA4A07830	yes	-	AT4G08145	-	AT4G08150	-	-	-	-	-	-	-	-	105	6.563	8.87055	10.8	CAATGCTCAGAATGTTGTCA	AAAACCATCGAAAAGACCTC	yes	yes	yes	yes	yes	-	yes	yes	yes	yes	yes	yes
CATMA4A08010	yes	AT4E07850	AT4G08262	-	AT4G08264	-	-	-	-	-	-	-	-	7	7.411	8.13702	8.545	TCACAAGAGTAGCGACTCAT	GAGTCTTCTAGCGACGAAGA	-	-	-	yes	-	-	-	yes	-	-	-	-
CATMA4A08260	-	-	AT4G08450	-	AT4G08455	-	-	-	-	-	-	-	AAC28195	5	7.803	8.04045	8.268	AACCAGACGCCAAACCGATA	CAACTTGCGTGACGACGAAA	yes	-	-	-	yes	-	-	-	yes	-	-	-
CATMA4A08340	yes	AT4E08180	AT4G08540	-	AT4G08550	-	-	EG504055	-	-	-	-	AAC28192	14	7.556	8.98731	11.07	GTGTAGAAGTCGAGATGCAA	CCTTTGTCGAGACAGGATAC	-	yes	-	-	-	-	-	yes	-	-	-	-
CATMA4A08500	yes	AT4E08340	AT4G08690	yes	AT4G08692	-	-	EG451203	-	yes	-	-	-	17	6.538	8.23353	9.172	TTGACTTCTTTTCTGACTGC	CTCTTTCTGGGACTCAGATC	yes	yes	-	-	yes	-	yes	-	yes	-	-	-
CATMA4A08600	yes	AT4E08400	AT4G08765	-	AT4G08770	-	-	-	-	-	-	-	-	1	8.093	8.09308	8.093	CATTAAGCGAGATGGAGCAA	TTTCCACCCTCTGAAAAGAC	yes	-	-	-	-	-	-	-	-	-	-	-
CATMA4A08770	yes	AT4E08500	AT4G08869	-	AT4G08867	-	-	-	-	-	-	-	-	2	8.088	8.33201	8.576	AGCGTCCGTTGATTAACAAC	CGACAGCGAGCAGGTACATA	yes	yes	-	-	-	-	-	-	-	-	-	-
CATMA4A08910	yes	AT4E08620	AT4G08960	-	AT4G08970	-	-	-	-	-	-	-	-	10	7.701	8.28089	8.781	TCCTCCTATCAGGTTTCTCC	GAGGGAACCCTATGGAATAG	yes	-	-	-	-	-	-	-	yes	-	-	-
CATMA4A08990	yes	AT4E08700	AT4G09010	-	AT4G09020	-	-	-	-	yes	yes	-	-	2	6.894	7.49578	8.098	TCCTTTGACAGCGTACACCT	GTTGGACTCGCTTCAACAAA	yes	-	-	-	yes	-	-	-	-	-	-	-
CATMA4A10500	yes	AT4E10120	AT4G10460	yes	AT4G10470	-	-	EG503190	-	yes	yes	metal ion binding protein	-	3	7.017	7.06773	7.821	GACTCAGTGGAGGTGGATAA	TGTGAAGTAAAGTGGAGGTT	-	yes	-	-	-	-	-	-	yes	-	-	-
CATMA4A10550	yes	AT4E10170	AT4G10500	-	AT4G10510	-	-	EG529124	-	-	-	-	-	36	7.169	9.39912	11.19	AGTCACCTTCTCATGGATCA	AAGAAGGAACTATGGTTTCG	yes	yes	-	yes	-	-	-	yes	yes	-	-	-
CATMA4A10940	yes	-	AT4G10845	-	AT4G10850	-	-	-	-	yes	yes	kinesin light chain	-	27	6.711	8.12925	10.02	CAAGACCTCCCAATAAAGAG	GCAATCTGCTATTCCTTTCC	yes	yes	-	yes	yes	-	-	yes	yes	-	-	yes
CATMA4A11400	yes	-	AT4G11270	-	AT4G11280	-	-	-	-	-	-	-	-	481	7.995	10.3506	13.2	CTGCCAAACTGATTTATGGT	TCCTATGAAAGTTCTCATGG	yes	yes	yes	yes	yes	-	yes	yes	yes	yes	yes	yes
CATMA4A12030	yes	AT4E11720	AT4G11910	-	AT4G11920	-	-	-	-	yes	yes	chloroplast stay-green protein	CAB78234	3	7.801	7.92703	9.574	CCCACGTGTGAAATCTTACC	CAATAGATTCCCTCCGGCTA	yes	-	-	-	-	-	-	-	yes	-	-	-
CATMA4A13180	yes	AT4E12870	AT4G13070	yes	AT4G13080	yes	-	EG503457	PF05498	yes	-	RALF-like protein	-	9	6.827	8.38257	12.33	AGTTTGGAGCATCCAACTTT	TTGAGCCAACACTAGCTGCT	yes	-	-	-	yes	yes	-	yes	yes	-	-	-
CATMA4A13560	yes	AT4E13260	AT4G13390	yes	AT4G13400	yes	yes	-	-	yes	yes	-	-	101	6.53	9.07237	13.79	TCCGTCCGGTTCATGAATCT	CAGGTTCGGAGATCGGTGTT	yes	yes	yes	yes	yes	-	yes	yes	yes	yes	-	yes
CATMA4A13740	yes	-	AT4G13570	-	AT4G13580	-	yes	-	-	-	-	-	-	8	6.828	7.98786	8.678	GGCCTCGTAATCAAACTGAT	TTATTGGAAATGTGGCTGAG	yes	-	-	yes	-	-	-	yes	-	-	-	-
CATMA4A14600	yes	AT4E14360	AT4G14300	-	AT4G14305	-	-	EG467952	-	-	-	-	CAB10210	8	6.535	7.82941	8.778	ACCTCCAAAGCCCTTTCCTC	GGGGAGTCTCGTTGTTAACG	yes	-	-	-	-	-	yes	-	yes	-	-	-
CATMA4A15210	yes	-	AT4G14743	-	AT4G14746	-	-	-	-	-	-	-	-	6	7.95	8.04758	8.343	AGCTTTTCCAGAGCCATTCT	TCGTGAATGGAAAGCTTAGC	yes	-	-	-	-	-	-	-	yes	-	-	-
CATMA4A15840	yes	AT4E15610	AT4G15240	-	AT4G15248	yes	-	-	-	-	-	-	-	101	6.946	9.04395	11.89	CTAACAACCAGCCACAACAC	GGTTTGTTTGGAGGCTCTGT	yes	yes	yes	yes	yes	-	yes	yes	yes	-	yes	-
CATMA4A16815	yes	-	AT4G16030	-	AT4G16040	-	-	-	-	yes	yes	reverse transcriptase	-	1	8.238	8.23842	8.238	GGCTGAATCTTGATGAATCA	CAAGAGCCAATGCTGTGATA	yes	-	-	-	-	-	-	-	-	-	-	-
CATMA4A16970	yes	-	AT4G16180	-	AT4G16190	-	-	-	-	yes	-	-	-	3	6.684	8.04763	8.377	GGAAATGCCTTTCAATGAGT	ATCCAAACCAGAGCTTAATG	yes	yes	-	-	-	-	-	-	-	-	-	-
CATMA4A17130	yes	-	AT4G16330	-	AT4G16340	-	-	EG513876	-	yes	-	-	-	1	6.605	6.60452	6.605	AACGCCGTTTACTCTCTACT	ATGATTCTCTGACCGTTCAA	-	yes	-	-	-	-	-	-	-	-	-	-
CATMA4A17390	yes	-	AT4G16515	-	AT4G16520	-	-	-	-	-	-	-	-	1	10.19	10.1936	10.19	ACGACAATGTGGGACCTTTA	GTTCCAAATTGCAAAGCCTA	-	-	-	-	-	-	-	-	-	-	yes	-
CATMA4A17750	yes	-	AT4G16800	-	AT4G16810	yes	-	-	-	-	-	-	-	7	6.379	6.6032	7.898	AACCAGATAGACGATTAAGC	TGAGCTTCGTCAAGTATCTC	yes	yes	-	-	-	-	yes	-	-	-	-	yes
CATMA4A18120	yes	AT4E18010	AT4G17080	yes	AT4G17090	yes	-	EG467843	-	-	yes	-	-	250	7.088	9.27454	11.57	AGAATCAGCGAGAAAAGAGC	CGGAAACTAACTTAGCAACG	yes	yes	yes	yes	yes	-	yes	yes	yes	yes	-	yes
CATMA4A18650	yes	AT4E18600	AT4G17615	-	AT4G17620	yes	-	-	PF01535	yes	yes	PPR protein	CAB10542	60	6.857	8.22565	9.528	AGGGATCTCTTGGTTCAGGA	TTTCATCTTGGGGATTTTCC	yes	yes	-	yes	yes	-	yes	yes	yes	-	-	-
CATMA4A20370	yes	AT4E20400	AT4G19185	-	AT4G19190	-	-	-	-	-	-	-	-	7	7.752	8.24355	8.826	TGGTGTTGTCAATGATGGAG	TCGGCCAAATAGCGATAAAA	-	-	-	-	yes	-	-	-	-	-	-	-
CATMA4A20720	yes	AT4E20740	AT4G19510	-	AT4G19515	yes	-	EG498735	-	-	-	-	-	1	8.941	8.94107	8.941	AAGGTTGAGCTCCAGCATTG	TGGTGTTCCTAGCCATTGGT	-	yes	-	-	-	-	-	-	-	-	-	-
CATMA4A21180	yes	AT4E21190	AT4G19950	-	AT4G19960	-	-	-	PF00646	yes	yes	F-box protein	-	7	6.472	8.0464	8.885	CCTTGTTGTGCGACTCTTAC	CACCGAGAGTTGTCCTTATC	yes	yes	-	-	-	-	-	-	-	-	-	-
CATMA4A22620	yes	-	AT4G21060	yes	AT4G21070	yes	-	-	PF01535	yes	yes	PPR protein	-	17	6.469	7.16523	8.231	CCTCATCTTCTACCTTGTTT	AAAGCAGAGATGGAATTACC	yes	yes	-	-	yes	-	yes	yes	yes	-	-	yes
CATMA4A24970	yes	AT4E25020	AT4G23210	-	AT4G23220	yes	-	EG511673	PF01657	yes	yes	Ser/Thr kinase	-	64	7.658	10.5368	12.82	GTTACAAACACGCACAAAAC	CGTTTTCTGGATCACTTGAG	yes	-	-	yes	yes	-	-	yes	yes	yes	-	-
CATMA4A25430	yes	-	AT4G23580	-	AT4G23590	-	-	-	-	yes	-	-	-	2	7.249	7.45219	7.656	GGTCGAGATCATCTTCCTCA	TATCGAGCAAATTGGGGAAG	-	-	-	-	-	-	-	yes	-	-	-	yes
CATMA4A25940	yes	AT4E26100	AT4G24200	-	AT4G24210	-	-	EG511488	PF00097	yes	yes	zinc-finger protein	-	8	8.143	8.58981	8.863	AGAGTGACCACACGGTACAA	CCGTTGATCAATGAGTCGTT	yes	yes	-	-	-	-	-	-	-	-	-	-
CATMA4A26670	yes	AT4E26890	AT4G24975	-	AT4G24980	-	-	-	-	yes	-	-	-	5	6.322	6.57257	8.23	TGATAATCACGAAAGCTCCA	GGTCATTAGCTCGGTTGTAC	-	yes	-	-	-	-	yes	-	-	-	-	-
CATMA4A26910	yes	AT4E27150	AT4G25220	yes	AT4G25230	yes	-	EG512936	-	yes	yes	-	-	105	6.528	8.45128	9.935	TTGGGCTTGCGATATTTCTC	GGGGATAATAAGGAGCAGCT	yes	yes	yes	yes	yes	-	yes	yes	yes	-	-	yes
CATMA4A27080	yes	-	AT4G25350	-	AT4G25360	-	-	-	-	-	-	-	-	1	7.792	7.79213	7.792	GACTGATCCAATGAAGTTTA	ATTACAATAGGTGTGAGTCG	yes	-	-	-	-	-	-	-	-	-	-	-
CATMA4A27650	yes	AT4E28040	AT4G26050	-	AT4G26060	yes	-	-	-	yes	yes	-	-	128	6.959	8.8961	10.66	TGATCCGTAGGTGAGCTTAT	AAGGAGGAGTCTGCAAACAA	yes	yes	yes	yes	yes	-	yes	yes	yes	yes	-	yes
CATMA4A27850	yes	-	AT4G26320	-	AT4G26330	yes	-	-	-	yes	-	-	-	7	7.499	8.77797	9.114	GCCAATCGACCTAATTGCTG	GTTCAACGGCCAGACGGTTA	yes	-	-	-	-	-	-	yes	-	-	-	yes
CATMA4A29480	yes	-	AT4G27840	-	AT4G27850	-	-	-	-	yes	-	-	-	40	6.718	7.71952	8.947	GCAAGACACTCATGATCTCT	GGAGAACTTGAAAGGAACTT	yes	yes	yes	yes	yes	-	yes	yes	yes	-	-	yes
CATMA4A30760	yes	AT4E31420	AT4G29100	-	AT4G29110	-	-	EG428546	-	-	-	-	-	7	7.452	8.31815	10.24	TTGTCGTCCACCAGATCCAG	CGTTTCCAATCCCAAAATCA	yes	-	-	-	-	-	-	yes	yes	-	-	yes
CATMA4A32520	yes	AT4E33220	AT4G30870	-	AT4G30880	-	-	-	-	-	-	-	-	4	7.938	8.27735	8.438	TTTCTCGACTTTGTGAGTCG	GTGAAAGCTTCAGCAACAAT	yes	-	-	-	-	-	-	-	-	-	-	-
CATMA4A32690	yes	AT4E33380	AT4G31000	-	AT4G31010	-	-	-	-	-	-	-	-	6	7.527	8.1678	8.988	GTGGATTGCTCAATATCAAC	TCTCTGAAACTGCTGGAGTC	yes	-	-	-	-	-	-	yes	-	-	-	-
CATMA4A34900	yes	AT4E35720	AT4G33140	-	AT4G33150	-	yes	EG428571	-	yes	yes	-	-	19	7.853	9.46922	11.27	AAGCCTTAGAGTTGGCCTCA	ACAAGAATGTCAGCGCAAAA	yes	-	-	-	-	-	yes	yes	-	-	-	-
CATMA4A35320	yes	AT4E36220	AT4G33580	yes	AT4G33590	yes	-	EG484736	-	-	-	-	-	23	7.197	8.18565	9.435	ATGCTGGATTGTTCGGAAAG	CTTCTCTCCTCATGGCTCTG	yes	yes	-	-	yes	-	-	yes	yes	-	-	-
CATMA4A36320	yes	AT4E37260	AT4G34470	-	AT4G34480	yes	-	-	-	yes	yes	glucanase	-	319	7.049	9.63082	12.94	TAATACAGAGGAAGGAGAGG	CCAAAAGTCTCTTCTTCTCT	yes	yes	yes	yes	yes	-	yes	yes	yes	yes	yes	yes
CATMA4A38600	yes	AT4E39930	AT4G37020	-	AT4G37030	-	-	EG487650	-	-	-	-	-	35	6.407	8.96017	10.28	TACGTGTCGCCGGTATTTCA	CTCTGCATCGCAAACCTCCA	yes	yes	-	yes	yes	-	yes	-	yes	-	-	-
CATMA4A40800	yes	AT4E42410	AT4G39403	-	AT4G39410	-	-	EG498778	-	-	-	-	-	7	6.804	7.42075	7.73	AAACGCGCTGAAACTGTGGA	GGCGGAAGGAGACGTTGTTA	-	yes	-	-	yes	-	-	yes	-	-	-	-
CATMA5A01770	yes	-	AT5G02690	-	AT5G02700	yes	-	-	-	-	-	-	-	8	7.963	8.18126	9.021	AGTTGGTCGGGATATAGGAG	TTCAGTTTACGTTGATAGCC	yes	-	-	-	-	-	-	yes	yes	-	-	-
CATMA5A01960	yes	-	AT5G02870	-	AT5G02880	-	-	-	-	yes	yes	acetolactate synthase	-	3	7.52	7.73487	7.764	CAGATCACGCTTGACGCTTT	TGCTGATGAGTCAATGTCGA	yes	-	-	-	-	-	-	yes	-	-	-	-
CATMA5A02390	yes	AT5E02380	AT5G03280	-	AT5G03290	yes	-	EG490670	-	-	-	-	-	61	6.547	8.65912	10.09	TGATCGTCGCTATCGCCTTT	GCTCCGGTGGCTTCTCCATA	yes	yes	-	yes	yes	-	yes	yes	yes	-	-	-
CATMA5A04320	yes	-	AT5G05110	-	AT5G05120	-	-	-	-	-	-	-	-	8	7.677	8.26729	8.424	TTGAAGGAAAGACAGGTCGT	TGTTCGAGAAACTGCAATCT	yes	yes	-	-	-	-	-	yes	yes	-	-	-
CATMA5A04760	yes	-	AT5G05560	-	AT5G05570	-	-	-	-	-	-	-	-	6	8.124	8.46765	8.878	TGAGATGTGTGACTGGAATG	CACGTCACGTTAACCACAAG	yes	-	-	-	-	-	-	yes	-	-	-	-
CATMA5A08642	yes	AT5E08990	AT5G09870	-	AT5G09880	-	-	-	-	-	yes	-	-	25	6.531	8.22025	9.746	CATCTAAGCGATGAAGAGAA	CTTCTCCTTCTTCAATGATG	yes	yes	-	yes	-	-	yes	yes	yes	-	-	-
CATMA5A08720	yes	AT5E09100	AT5G09970	yes	AT5G09980	-	-	-	-	yes	-	-	-	46	6.589	9.4631	10.41	GAGGAGGCTACACAAGACGT	GCTGCAAGAAAACCAATCAA	yes	yes	yes	yes	-	-	-	yes	yes	yes	-	-
CATMA5A10180	yes	-	AT5G11410	-	AT5G11420	-	-	EG486073	PF00076	yes	yes	RNA-binding protein	-	1	7.29	7.28993	7.29	CATGGGGTGTCCAATAACCA	GCCAAGTGCAATCTTGCTTA	-	-	-	-	yes	-	-	-	-	-	-	-
CATMA5A10330	yes	-	AT5G11560	-	AT5G11570	-	-	-	-	yes	yes	reverse transcriptase	-	3	7.78	7.81265	8.248	GAATACCAAATCTCCTCTGC	GGATTGCTAATCTTGATAGG	yes	-	-	-	-	-	-	yes	-	-	-	-
CATMA5A10850	yes	-	AT5G12050	-	AT5G12060	-	-	-	-	-	-	-	-	7	7.778	8.20697	9.64	GTGCAAAGTAAAATGATTTG	AAAGTGTTAGCATTCATGAA	yes	-	-	-	-	-	-	yes	-	-	-	-
CATMA5A12830	yes	AT5E13520	AT5G14600	-	AT5G14610	yes	-	-	-	yes	yes	-	-	42	6.389	8.55276	9.709	CCGGAACTATTCTCAGACGA	CTGACGCATCTCCTTGAGAT	yes	yes	-	yes	-	yes	yes	yes	yes	yes	-	-
CATMA5A15270	yes	-	AT5G16950	-	AT5G16960	-	-	-	-	-	yes	-	-	2	7.777	7.90913	8.041	TAACTCCGACCCATTCCTTC	TGCAGTATCAGCTCACTGCT	yes	-	-	-	-	-	-	-	-	-	-	-
CATMA5A15340	yes	-	AT5G17040	-	AT5G17050	-	-	-	-	-	-	-	-	1	7.84	7.83995	7.84	CACTAGTCCCTGATGGTAGT	AGCAGTGATGTCAAGGATAC	yes	-	-	-	-	-	-	-	-	-	-	-
CATMA5A15850	yes	AT5E16700	AT5G17560	-	AT5G17570	-	-	-	-	-	-	-	-	12	6.35	7.73182	8.027	TAGTTCTCGCGGCAATGACG	CCCGCCGGGTCATAGAGTAT	yes	yes	-	-	-	-	yes	-	-	-	-	-
CATMA5A17590	yes	AT5E18450	AT5G19160	-	AT5G19165	-	-	-	-	-	-	-	-	3	7.129	7.88718	8.188	GGCGACATGAGACTTCTTCG	CCTTGTGTTGTTGCGCTTCT	yes	-	-	-	-	-	-	yes	-	-	-	-
CATMA5A20630	yes	AT5E21890	AT5G23150	yes	AT5G23160	yes	yes	-	-	-	-	-	-	1	7.241	7.24132	7.241	CACAGTCGACTTGTTTTGAG	ATGGAAGACTGATCTGACAA	-	-	-	-	-	-	-	yes	-	-	-	-
CATMA5A20980	yes	AT5E22240	AT5G23470	-	AT5G23480	-	-	-	PF02201	yes	yes	-	BAB09564	4	7.935	7.98715	8.289	AGGAGAAAGACAGTAGCTTG	CTCTGAAGCGTAGAGATCAT	yes	yes	-	-	-	-	-	-	-	-	-	-
CATMA5A21380	yes	AT5E22650	AT5G23900	-	AT5G23910	-	-	EG446183	-	-	-	-	-	27	6.503	10.9545	11.49	AAGGGTACACAGGTGGTTCA	TATTGAGATTGGCTGCGTTT	-	yes	-	-	-	-	yes	-	-	-	-	-
CATMA5A21610	yes	AT5E22940	AT5G24080	-	AT5G24090	-	-	-	PF01453	yes	yes	mannose binding lectin	BAB08731	2	7.528	7.70712	7.886	TACCGGGTTCTTGTAGACGT	GACCCTCACGCAAACTACTC	yes	yes	-	-	-	-	-	-	-	-	-	-
CATMA5A21820	-	AT5E23170	AT5G24270	-	AT5G24280	-	-	-	-	yes	yes	-	BAB10393	3	8.049	8.17502	8.525	CAGTGAACTGTGCCACATCC	TCAGCTTACACCTGCTCAAA	yes	-	-	-	-	-	-	-	-	-	-	-
CATMA5A22160	-	-	AT5G24550	-	AT5G24557	-	-	-	-	-	-	-	-	227	6.567	9.75395	11.51	CAACCGTAATCCAATTGTCT	TGGGAATAAGTGAGTCACAT	yes	yes	-	yes	yes	-	yes	yes	yes	yes	yes	yes
CATMA5A22220	-	-	AT5G24590	-	AT5G24600	-	-	-	-	-	-	-	-	6	7.844	7.9052	7.991	CCATTTTCTGAGCGATATGA	AGGCCCAAACAAAGAGTCAT	yes	-	-	-	-	-	-	-	yes	-	-	-
CATMA5A22840	yes	AT5E24110	AT5G25120	-	AT5G25130	-	-	-	-	yes	-	-	-	13	7.865	8.08338	8.694	GCAAAGGGAGAGACAAATGT	TAGATTTCGTAAAGGCTCGT	yes	yes	-	-	-	-	-	-	yes	-	-	-
CATMA5A23780	yes	AT5E25080	AT5G26110	-	AT5G26120	-	-	-	-	-	yes	-	-	7	7.192	8.34132	8.817	ATCGCTTTCCTTGTTCCACA	GGCCTTTGTGGCTTCAAGAA	yes	-	-	-	-	-	-	yes	yes	-	-	-
CATMA5A24150	yes	AT5E25600	AT5G26580	-	AT5G26751	-	yes	-	PF06220	-	yes	-	-	80	6.364	8.72087	9.966	CATCAATGTTGAAACTGAGC	GTGATTTTGTTAGTGGGAGA	yes	yes	yes	yes	yes	-	yes	yes	yes	yes	yes	-
CATMA5A25560	yes	AT5E27060	AT5G28020	-	AT5G28030	-	-	-	-	-	-	-	-	15	7.992	9.39687	9.899	TGAGATCGGCGATGTGTAGA	CATTGACCTCGCCTCGTCTT	yes	-	-	-	yes	-	-	yes	-	yes	-	-
CATMA5A25730	-	-	AT5G28085	-	AT5G28090	-	-	-	-	-	-	-	-	12	6.415	8.08498	8.897	GGAGACGGAGACCCAACAGG	GGCTTCCTTAGTGGCGTCGT	yes	yes	-	-	-	-	yes	-	yes	-	-	-
CATMA5A26727	yes	AT5E27950	AT5G28696	-	AT5G28698	-	-	-	-	yes	-	-	-	3	7.79	7.96817	8.351	ATTGTGTACTTGTGGAGACG	GAGTCATATGAAACAACGAG	yes	yes	-	-	-	-	-	-	-	-	-	-
CATMA5A26770	yes	AT5E27960	AT5G28712	-	AT5G28715	-	-	-	-	yes	-	-	-	6	7.248	8.01726	9.069	CTGTCAATGTTGTCTCAAAG	CGAATTCCTTCTTCCATAAC	yes	yes	-	-	-	-	-	yes	-	-	-	-
CATMA5A28280	-	-	AT5G32522	-	AT5G32520	-	-	-	-	-	-	-	-	12	6.419	7.96272	9.333	GGGCTTCGGTCAAGGTCAGT	ACAACCGACCCGGTTACTCG	yes	yes	-	-	-	-	-	yes	yes	-	-	-
CATMA5A28660	-	AT5E28950	AT5G33150	-	AT5G33175	-	-	-	-	-	-	-	-	2	6.367	6.484	6.601	CGTAGCAAAGGAGCATAACA	CCCATGTATGGAAGACCAAA	-	-	-	-	-	-	yes	-	-	-	-	-
CATMA5A28880	yes	AT5E29050	AT5G33259	-	AT5G33260	-	-	-	-	-	-	-	-	22	6.532	8.29634	9.498	TTTAGGCATAGACGATGAAG	TACAGAAGCCAGACTTCTGG	yes	-	-	yes	-	-	-	yes	yes	-	-	-
CATMA5A29140	yes	AT5E29280	AT5G33406	-	AT5G33400	-	-	EG485551	-	yes	yes	-	-	11	7.586	8.1799	8.491	TGTTGTAGTTCCTCCCATCG	CGATTTTATTCGCGATGTCA	yes	yes	-	-	yes	-	-	yes	yes	-	-	-
CATMA5A29190	yes	AT5E29320	AT5G33441	-	AT5G33433	-	-	EG465315	-	-	-	-	-	59	6.458	9.33705	10.65	GGACATACCATGGACGTACC	TGTTAGGTCGTTGCATTTTC	yes	yes	-	yes	yes	-	yes	yes	yes	yes	yes	-
CATMA5A29620	yes	AT5E29580	AT5G34869	-	AT5G34849	-	-	EG454284	PF00075	yes	yes	reverse transcriptase	-	27	7.557	9.51205	10.65	TAGGTAATTGCTTGGGTGAT	TAACCATCTCAAAGTTCTCC	yes	yes	-	-	-	-	-	yes	yes	-	-	-
CATMA5A29920	yes	-	AT5G34868	-	AT5G34860	-	-	-	-	-	-	-	-	22	7.118	8.28186	9.435	CTGGTTGTGCCAATCTTTGG	CTATCCATTCACGGGCTTGC	yes	yes	-	-	yes	-	-	yes	-	-	-	-
CATMA5A30540	yes	AT5E30120	AT5G35410	-	AT5G35413	-	-	-	-	-	-	-	-	12	7.373	8.17638	8.813	CATCCGAAGCTTGCCACCTA	GGCCCGTTACCCATTCTCAA	yes	-	-	-	-	-	yes	yes	yes	-	-	-
CATMA5A30620	yes	-	AT5G35416	-	AT5G35420	-	-	-	-	yes	yes	reverse transcriptase	-	3	7.823	8.2895	10.16	CATACATAACCCCTCTTGGT	CAGAGGTTACTATCGGAGAA	yes	-	-	-	-	-	-	-	-	-	-	-
CATMA5A30680	yes	AT5E30210	AT5G35490	-	AT5G35495	-	-	-	-	yes	yes	-	BAB08709	68	6.387	8.96307	10.47	AATGTTGGCAGGTGAAATTG	CTAGGTGATCGATTGCGTTT	yes	yes	-	yes	yes	-	yes	yes	yes	yes	-	-
CATMA5A30980	yes	AT5E30460	AT5G35680	-	AT5G35690	-	-	-	-	-	-	-	BAB09266	1	7.713	7.7128	7.713	ATGCTTCCAGAAACGAAGTG	CCACCCATTCTTCGATTGAA	-	-	-	-	-	-	-	yes	-	-	-	-
CATMA5A31150	yes	AT5E30620	AT5G35756	-	AT5G35760	-	-	-	-	yes	-	-	BAB09275	18	7.326	8.70661	9.446	TCCTTGCGACGATTCCTATA	GAGGGACGATTTACAGGAAT	yes	yes	-	-	-	-	-	yes	yes	-	-	-
CATMA5A35670	yes	AT5E34600	AT5G40000	-	AT5G40010	-	-	-	-	-	-	-	-	16	6.595	8.39526	9.362	ATTACTACGCCTCCTGTTTG	TATTGTAGCGAACCAAAGTC	yes	yes	-	-	yes	-	-	yes	yes	-	-	-
CATMA5A36050	yes	AT5E34880	AT5G40380	-	AT5G40390	-	-	EG508185	PF05799	yes	yes	cytochrome C oxidase Vc subunit	BAB11594	77	6.435	8.88803	10.07	CATAGAACTCCTTCGTTCGT	TGGCTAATGTTCAGAAGATC	yes	yes	yes	yes	yes	-	-	yes	yes	-	-	-
CATMA5A37130	-	-	AT5G41520	-	AT5G41530	-	-	-	-	-	-	-	-	11	7.274	8.01015	8.534	GAGGGAAATGATTCCAGCAG	ACTCTCCTCGGAAGCACATT	yes	-	-	-	-	-	-	yes	yes	-	-	-
CATMA5A37430	yes	AT5E36370	AT5G41760	-	AT5G41765	-	-	EG468260	-	yes	yes	-	-	29	6.742	8.4201	10.06	GAATCAAATTCAGCCAAGGT	ATGAAGTGGAATCTGAAAGC	yes	-	yes	-	yes	-	-	yes	yes	-	-	-
CATMA5A38110	yes	-	AT5G42350	-	AT5G42360	-	-	-	-	-	-	-	-	2	6.908	7.38685	7.866	TCCGAGACATACCGGGTCAA	ACAGCCTCATCGACCTGATG	yes	-	-	-	-	-	-	-	-	-	-	-
CATMA5A38170	-	-	AT5G42400	-	AT5G42410	-	-	-	-	yes	-	-	-	14	7.758	8.1247	8.866	ATTTCAGCATGGCTCGAACC	TATCGGAGGCTGTGGCACAA	yes	-	-	yes	-	-	-	-	yes	-	-	-
CATMA5A38900	-	AT5E37800	AT5G43065	-	AT5G43070	-	-	-	-	-	-	-	-	10	7.865	8.31736	9.022	TTGATTGCAGAGTCGTACGA	AGTGACCACGTCCTCTTTTG	yes	-	-	-	-	-	-	-	yes	-	-	-
CATMA5A40390	yes	-	AT5G44580	yes	AT5G44590	yes	-	-	-	-	-	-	-	35	7.173	8.3512	9.808	ATGGATGTTGGAGCATCAAG	TGAGACTTTTCCAAAGCTTG	yes	yes	yes	yes	-	-	-	yes	yes	-	-	-
CATMA5A40400	yes	AT5E39460	AT5G44582	-	AT5G44590	yes	-	EG498625	-	-	-	-	-	171	6.556	9.77365	13.36	TCGGGACCAGTAAGATCATC	AAGCAGCAGAAAACGATTAA	yes	yes	-	yes	yes	-	yes	yes	yes	yes	-	yes
CATMA5A40720	yes	-	AT5G44890	-	AT5G44900	-	-	-	-	-	-	-	-	2	10.65	11.0184	11.39	TGTGTAAGTGACGAGGAAGA	CCACACTTATTTGCAGAACT	-	-	-	-	-	-	-	yes	-	-	-	-
CATMA5A41210	yes	AT5E40220	AT5G45275	-	AT5G45280	-	-	EG521725	-	-	-	-	-	1	8.162	8.16245	8.162	GCTCTAAGAACATTGGAAAC	AGAGTTGAGAACGACGAGTA	-	-	-	-	yes	-	-	-	-	-	-	-
CATMA5A41220	yes	-	AT5G45275	-	AT5G45280	-	-	-	PF00280	yes	yes	endopeptidase inhibitor	-	3	7.138	7.71405	8.468	TTGGACAGGACCATTAGGAC	GGACTTCAAGCAAAGGCAAC	yes	-	-	-	-	-	-	-	-	-	-	-
CATMA5A44390	yes	-	AT5G48410	-	AT5G48420	-	-	-	-	-	-	-	-	2	7.261	7.61733	7.974	GGGTCAAGTACGGATCAGAT	ATATGCCCAAAAGATTCAGG	yes	-	yes	-	-	-	-	-	-	-	-	-
CATMA5A44640	yes	AT5E43790	AT5G48650	-	AT5G48655	-	-	-	-	-	-	-	-	17	6.319	7.86013	8.977	GGTTGGTTTCCTCTTCCACA	TGGAAACTTGGTGGATGCAG	yes	yes	-	-	-	-	yes	yes	yes	-	-	-
CATMA5A45290	-	AT5E44540	AT5G49300	-	AT5G49310	-	-	-	-	yes	yes	importin alpha-like protein	-	1	7.667	7.66697	7.667	ACCAAGAGGCAAGTTTCTTT	GCTTGATTCAGCTATCAAGA	yes	-	-	-	-	-	-	-	-	-	-	-
CATMA5A45990	yes	-	AT5G50060	-	AT5G50070	-	-	-	-	-	-	-	-	3	7.647	8.34212	8.804	GTGGCTTGACTCCACCGTTA	CTCAAGGGCGTTAGCTCCAA	yes	-	-	-	yes	-	-	yes	-	-	-	-
CATMA5A46100	yes	-	AT5G50140	-	AT5G50150	-	-	-	-	-	-	-	-	2	7.853	7.93531	8.018	TGTCGGAGCAGTTGACAGAA	GTGGCTTGTTTCCTTGCCTA	yes	-	-	-	-	-	-	-	yes	-	-	-
CATMA5A47370	yes	-	AT5G51450	-	AT5G51460	yes	yes	-	-	-	-	-	-	8	6.481	7.06471	8.547	TGTTGTCTCTAGTTCGACAT	GAGAGAGGTTTCAGTTATGG	-	yes	-	-	yes	-	-	-	yes	-	-	-
CATMA5A48750	yes	AT5E48120	AT5G52880	yes	AT5G52890	yes	yes	EG521394	PF00004	yes	yes	ATPase	-	2	7.838	7.98821	8.139	TGAAGGAAGTGATATTTCTG	TATATTCCAAGAAGGTGGAA	yes	-	-	-	-	-	-	-	-	-	-	-
CATMA5A49020	yes	AT5E48410	AT5G53110	-	AT5G53120	yes	-	EG507748	PF00097	yes	yes	zinc-finger protein	-	81	6.972	9.3536	10.83	TCTTGATGGGCCAACTATAG	CAATGTTGACACTGTGGAAT	yes	yes	-	-	yes	-	-	yes	yes	yes	-	-
CATMA5A49380	yes	AT5E48780	AT5G53480	yes	AT5G53490	yes	-	EG503504	-	-	-	-	-	2	7.892	8.08268	8.273	AGTGAGGAGGTGGGTGTGAA	GTTGATGATTCAACCCTTGC	yes	-	yes	-	-	-	-	-	-	-	-	-
CATMA5A50080	yes	AT5E49510	AT5G54160	-	AT5G54170	yes	yes	EG521415	-	-	yes	-	-	16	6.444	9.94107	12.21	TTTTAGCCCATTCGAAGCTC	CGTCTGACGAAATCGGAGTT	yes	yes	-	yes	yes	-	-	yes	yes	yes	-	-
CATMA5A50890	yes	AT5E50460	AT5G55120	-	AT5G55130	yes	yes	EG503496	-	-	yes	-	-	331	7.242	9.67122	12.17	TCAAAGCATTGGTCAGATTG	TCAGATTGGTTTCTGAGGAA	yes	yes	yes	yes	yes	-	yes	yes	yes	yes	yes	yes
CATMA5A53280	yes	AT5E53110	AT5G57565	yes	AT5G57570	yes	-	EG464838	-	yes	yes	-	-	35	6.467	8.5036	11.21	CCGATTGAGACAAACAACAT	TAAGCAAGTTGCCAACAGAG	yes	yes	-	yes	yes	-	yes	yes	yes	-	yes	-
CATMA5A53380	yes	-	AT5G57660	-	AT5G57670	-	-	-	-	-	-	-	-	1	7.984	7.98438	7.984	CACCATGAAAGAGAGACCTG	GGGATTAAGGTGCAGAAGTG	yes	-	-	-	-	-	-	-	-	-	-	-
CATMA5A57050	yes	AT5E57150	AT5G61410	-	AT5G61420	yes	yes	EG504949	-	yes	yes	-	-	237	6.842	9.55285	12.21	AAGAAGATGGCTCATGGTTG	GTAGCACCAGGGACAAATGG	yes	yes	yes	yes	yes	yes	yes	yes	yes	yes	yes	yes
CATMA5A57660	yes	AT5E57840	AT5G62060	yes	AT5G62070	-	-	-	PF00234	yes	yes	LTP protein	BAB10168	24	6.617	8.76609	10.38	TGATTCGTCGGAGAAGAGAA	AAGTTGCAGTCGGTGTTAGG	yes	yes	-	-	yes	-	-	yes	yes	-	-	-
CATMA5A58530	-	AT5E58770	AT5G62970	-	AT5G62980	-	-	-	-	-	-	-	-	10	6.265	8.61549	9.431	GGTTTGGCGATTTCTTGAGG	TGGATACAGCGGATTTGGTA	yes	yes	-	-	-	-	yes	-	-	-	-	-
CATMA5A58650	yes	-	AT5G63080	yes	AT5G63090	yes	-	-	-	-	-	-	-	89	6.409	8.85272	10.46	GTTCGTTTTGGTAGTGATGG	CTTGTAGATGGATGATGCTC	yes	yes	-	yes	yes	-	yes	yes	yes	yes	-	-
CATMA5A58660	yes	AT5E58900	AT5G63080	yes	AT5G63090	-	yes	-	-	-	-	-	-	17	8.074	9.35065	11.75	TTTGGTTTTGGTGGTGATGG	GGAATGTCCTTGCATTTTCG	yes	-	-	yes	-	-	yes	-	-	-	-	-
CATMA5A59180	-	-	AT5G63630	-	AT5G63640	-	-	-	-	-	-	-	-	3	8.593	8.90682	9.179	TGGCAAAAGAGAAGGCAAGG	TTCCTTCCAAAACCGATGGA	-	-	-	-	yes	-	-	-	-	-	-	-
CATMA5A60190	yes	AT5E60590	AT5G64740	-	AT5G64750	-	-	-	-	-	-	-	-	66	6.461	9.2474	10.16	GTGGGTCAAACGGTCAAAGA	GTGTTGCACGTGTCGGTTCT	yes	yes	-	yes	yes	-	yes	yes	yes	yes	-	-
CATMA5A61790	yes	AT5E62470	AT5G66450	yes	AT5G66460	-	-	EG503321	PF00515	yes	yes	PPR protein	-	2	8.461	8.8812	9.301	ATTGTATCAAGGGCCAAGTT	AGATCATGGATAGGGATTCA	yes	-	-	-	-	-	-	-	-	-	-	-
CATMA5A62020	yes	AT5E62670	AT5G66630	-	AT5G66640	yes	-	-	-	yes	yes	PPR protein	-	11	7.693	8.4864	9.492	AGAGTTTGTGGAGAGAAGAG	CTCGAGAAATGTCTGTAGAA	yes	-	-	-	-	-	-	-	yes	-	-	-
CATMA5A62240	yes	AT5E62900	AT5G66817	-	AT5G66820	-	-	-	-	yes	yes	-	-	1	7.948	7.9483	7.948	GCCATGAAATCATACCAACA	CGCCATGTTCTTCTTTGCTA	-	yes	-	-	-	-	-	-	-	-	-	-
CATMA5A62400	yes	-	AT5G66960	-	AT5G66970	-	-	-	-	-	-	-	-	1	8.242	8.24225	8.242	TGGAAAAGCGCAATCTGTAC	TGGAGATAGCTGAGGCATCA	yes	-	-	-	-	-	-	-	-	-	-	-
CATMA5A62730	yes	AT5E63390	AT5G67260	-	AT5G67270	-	-	-	-	-	-	-	-	53	6.407	9.00488	9.868	ATTGAAGGGTGGATTCAACG	CAAAAGTGGTGGTGGAAACA	yes	yes	-	yes	-	yes	yes	yes	yes	-	-	-
