# Supplementary material for: Analysis of CATMA transcriptome data identifies hundreds of novel functional genes and improves gene models in the Arabidopsis genome
Source: BMC Genomics. 2007 Nov 2;8:401. doi: 10.1186/1471-2164-8-401 (PMC2174955; doi:10.1186/1471-2164-8-401)
Supplement: Additional file 2 — Information about extended genes. 1: ID of GSTs localized in the gene extension (CDS) and exhibiting a transcriptional signal (with a web link to the CATdb database [16] for additional information). 2: Validation of the expression by sequencing RT-PCR product. 3: ID of CDS models proposed by Eugene. 4: Correction made in the recent TAIR annotation release 7. 5: ID of the TAIR gene models. 6: Side of the extension. 7: Number of putative additional exons in CDS based on Eugene prediction. 8: Presence of cognate transcripts (EST and/or cDNA from GenBank R.159). 9: Presence of cognate MPSS tags [19]. 10: Presence of cognate RACE-PCR products obtained by TIGR [20]. Accession number is mentioned. 11: Presence of PFAM motifs (ID are mentioned). 12: Presence of homolog(s) in Arabidopsis based on BLASTX (GenBank R. 159). 13: Presence of homolog(s) in other species based on BLASTX (GenBank R. 159). 14: Putative biochemical function inferred from homology with known proteins. 15: Presence of a previous extension annotation carried out by AGI members at the BAC level but lost in the TAIR genome annotation. 16: Number of positive hybridized mRNA samples out of the 522 transcriptomes analyzed. 17: Minimum signal intensity detected. 18: Median signal intensity detected. 19: Maximum signal intensity detected. 20: Sequence of the left primer used in RT-PCR to confirm the transcription of the extension. 21: Sequence of the right primer used in RT-PCR to confirm the transcription of the extension. 22 to 33: Presence of hybridization signal in the following organs: leaf, root, stem, aerial, cell culture, pollen, seed, whole plant, flower, protoplast, silique, hypocotyl. [file 1471-2164-8-401-S2.xls]

## Sheet: additional file 2
1	2	3	4	5	6	7	8	9	10	11	12	13	14	15	16	17	18	19	20	21	22	23	24	25	26	27	28	29	30	31	32	33
GST in gene extension	sequenced RT-PCR product	Eugene model	TAIR R7	TAIR model	extension side	putative additional exons in CDS	EST/cDNA	MPSS	RACE PCR (TIGR)	PFAM motif	homolog in Arabidopsis	homolog in other species	putative biochemical function infered from homology	lost previous annotation	number of positive hybridized samples	minimum intensity	median intensity	maximum intensity	left primer used in RT-PCR	right primer used in RT-PCR	leaf (136)	root (78)	stem (10)	aerial (40)	cell culture (61)	pollen (2)	seed (16)	whole plant (119)	flower (10)	protoplast (18)	silique (4)	hypocotyl (28)
CATMA1A00090	yes	AT1E00120	-	AT1G01110	5'	2	-	-	-	PF00612	yes	yes	calmodulin binding	AAF26462	159	6.66365	9.05387	11.7944	AGCACCTCAGGAAGATTCAC	GGTGCGAGTGTCTTAGATGC	yes	yes	yes	yes	yes	-	yes	yes	yes	yes	-	yes
CATMA1A39590	yes	AT1E40190	-	AT1G48490	5'	3	-	-	EG474094	-	yes	yes	protein kinase	AAF79714	1	7.9312	7.9312	7.9312	GCGGGATTGCTGCTTCTTAG	CGTTGCCGCAGGAAAGTTTT	yes	-	-	-	-	-	-	-	-	-	-	-
CATMA1A65270	yes	AT1E67280	yes	AT1G76040	5'	1	yes	-	-	PF00069	yes	yes	calcium-dependent protein kinase	AAF26765	43	6.44768	8.60465	9.99853	GCTTCTCCAAATTTGGCAAA	GTTTGGGCTGAGGATTGGAG	yes	yes	yes	yes	yes	-	yes	yes	yes	-	-	-
CATMA2A03540	yes	AT2E03380	-	AT2G04560	3'	4	yes	-	-	-	-	yes	lipid-A-disaccharide synthase	-	23	6.5549	8.0469	9.9903	GCCTGGCATAACTAAGAATA	AAAGACAAGTTGTTGGTGCT	yes	yes	-	yes	yes	-	yes	yes	-	-	-	-
CATMA2A35990	yes	AT2E33090	-	AT2G37700	3'	3	-	-	-	-	yes	yes	CER1-like protein	AAC23640	4	8.06222	8.99821	9.76822	AGGTTGGAAACCATTTCGAA	CTGGGGAGGAGAGTGATGAG	-	yes	-	-	-	-	-	-	-	-	-	-
CATMA2A39870	yes	AT2E37070	-	AT2G41470	3'	3	-	-	-	-	yes	yes	-	-	23	6.92205	8.39065	9.63155	GGGAGGAGACGATACAAGAT	ATTTCATGGTTTGCATGAGC	yes	yes	-	yes	yes	-	-	yes	yes	-	-	-
CATMA3A08410	yes	AT3E09040	-	AT3G09550	5'	1	-	-	-	-	yes	yes	ankyrin	-	10	7.8287	8.5484	9.41222	CAACGAGTCCTACAGGGAGT	GATCAAACCTTTTCCCTGAA	yes	-	-	-	-	-	-	yes	yes	-	-	-
CATMA3A17650	yes	AT3E18670	-	AT3G18150	5'	1	-	-	-	PF00646	yes	yes	F-box protein	BAB02027	2	6.59955	7.24061	7.88168	CCCGGTGTAAGAGTCCCTAG	GGAAGTTGTGATGGCGAGTT	yes	yes	-	-	-	-	-	-	-	-	-	-
CATMA3A23180	yes	AT3E24280	-	AT3G23180	3'	2	-	yes	-	-	yes	yes	lesion-inducing protein	BAA95731	92	7.43957	9.21501	11.3698	GGATCACGCGATGACAAACC	TGGATTGCTTCTTGGCTTTG	-	yes	-	-	-	-	-	yes	-	-	-	yes
CATMA3A45960	yes	AT3E44860	yes	AT3G53010	3'	1	yes	-	-	-	yes	yes	-	-	1	7.95943	7.95943	7.95943	CGAGCTGGACCTGAGAGGAA	CTCTAGCGACAGGAGCAGGA	-	-	-	-	-	-	-	-	-	-	-	yes
CATMA4A00870	yes	AT4E00960	yes	AT4G00790	3'	4	yes	yes	-	-	-	yes	-	-	68	6.50877	8.3289	9.90457	ACAGGTTTTGTGTCTTTACC	CTTAACCAACCTTCAGAAAG	yes	yes	yes	yes	yes	-	yes	yes	yes	yes	yes	-
CATMA4A01220	yes	AT4E01290	yes	AT4G01030	5'	1	yes	-	-	-	yes	yes	PPR protein	-	5	7.0396	8.2841	9.21252	CCTCCATGAAACTTGATTCC	ACTCATGCTCGGATGATGAA	yes	-	-	-	-	-	-	yes	-	-	-	-
CATMA4A20300	yes	AT4E20340	-	AT4G19130	5'	2	-	-	-	PF04057	yes	yes	replication protein	-	1	8.1164	8.1164	8.1164	GGCTCGATATTGTTTACTTG	ACTGGAGGTGTTAAAACAGA	-	-	-	-	yes	-	-	-	-	-	-	-
CATMA4A32640	yes	AT4E33340	-	AT4G30990	3'	4	yes	yes	-	-	yes	yes	-	-	13	6.53242	7.7749	10.0708	CAGTGGAGGATGCTAGAACT	CAGGAAATTGCTCTAGCATC	yes	yes	-	yes	yes	-	-	yes	-	-	-	-
CATMA5A24940	yes	AT5E26380	-	AT5G27550	3'	1	-	-	EG500376	-	-	yes	kinesin	-	79	7.09125	8.60797	10.021	GAGCTTCTTCTTGGTTTCAT	CAGAAGGATCACAAACTTCA	yes	yes	yes	yes	yes	-	yes	yes	yes	yes	-	-
CATMA5A58420	yes	AT5E58630	-	AT5G62850	3'	2	yes	yes	-	-	yes	yes	-	BAB10854	16	6.6446	7.76754	8.63397	GACGATGAAATAGCTGAAAC	GATCGCTATCAGGAATAATC	yes	-	-	-	-	yes	yes	-	yes	-	-	-
