# Supplementary material for: Analysis of CATMA transcriptome data identifies hundreds of novel functional genes and improves gene models in the Arabidopsis genome
Source: BMC Genomics. 2007 Nov 2;8:401. doi: 10.1186/1471-2164-8-401 (PMC2174955; doi:10.1186/1471-2164-8-401)
Supplement: Additional file 3 — Information about detected erroneous gene merging. 1 and 2: ID of the two GSTs used to detect the gene merging (with a web link to the CATdb database [16] for additional information). 3: ID of the erroneous TAIR gene models. 4: Correction made in the recent TAIR annotation release 7. 5: Number of opposite hybridized mRNA samples between the two GSTs. 6: Additional information validating the erroneous gene merging (EST, homologies, MPSS). 7: Function deduced from homology with gene 1 (cognate to the GST 1). 8: Function deduced from homology with gene 2 (cognate to the GST 2) [file 1471-2164-8-401-S3.xls]

## Sheet: additional file 3
1	2	3	4	5	6	7	8
GST 1	GST 2	erroneous gene model	TAIR R7	number of opposite hybridized samples	additional information validating gene merging	gene 1 homolog	gene 2 homolog
CATMA1A19660	CATMA1A19670	AT1G20650	yes	1	EST, homologies	unknown protein	protein kinase
CATMA1A24980	CATMA1A24990	AT1G26760	-	3	EST, homologies, MPSS	TPR protein	unknown protein
CATMA1A51560	CATMA1A51570	AT1G62420	yes	2	EST, homologies, MPSS	unknown protein	unknown protein
CATMA1B19870	CATMA1A19880	AT1G20800	-	1	homologies	unknown protein	F-box protein
CATMA2A01120	CATMA2A01130	AT2G02060	-	2	EST, homologies	transcription factor	calcium-dependant kinase
CATMA2A35960	CATMA2B35970	AT2G37680	yes	3	EST, homologies	unknown protein	unknown protein
CATMA3A02860	CATMA3A02870	AT3G03890	-	2	EST, homologies	pyridoxamine 5'P oxydase	unknown protein
CATMA3A10870	CATMA3A10880	AT3G11950	yes	2	EST, homologies	prenyltransferase	unknown protein
CATMA3A14930	CATMA3A14940	AT3G15520	-	5	EST, homologies	unknown protein	peptidyl-prolyl isomerase
CATMA3A45840	CATMA3A45850	AT3G52910	yes	2	EST, homologies, MPSS	DNA binding / hydrolase	unknown protein
CATMA5A36100	CATMA5A36110	AT5G40450	-	1	homologies	unknown protein	unknown protein
CATMA4A07960	CATMA4A08000	AT4G08262	-	1	homologies	unknown protein	reverse transcriptase
CATMA4A23990	CATMA4A24010	AT4G22290	yes	2	EST, homologies	ubiquitin thiolesterase	pentaxin
