# Supplementary material for: Analysis of CATMA transcriptome data identifies hundreds of novel functional genes and improves gene models in the Arabidopsis genome
Source: BMC Genomics. 2007 Nov 2;8:401. doi: 10.1186/1471-2164-8-401 (PMC2174955; doi:10.1186/1471-2164-8-401)
Supplement: Additional file 4 — Identification in GEO [27] or ArrayExpress [28] repositories of the 40 transcriptome projects used and web links to their detailed descriptions in the CATdb database [16]. [file 1471-2164-8-401-S4.xls]

## Sheet: additional file 4
1	2	3
Project name in CATdb	GEO or ArrayExpress accession	Number of hybridized samples
ADT03-02_Leaf_Flower-Bud	E-MEXP-94	4
ADT06-02_Pollen	GSE6910	2
AF01_Cul3_a	E-MEXP-175	4
AF01_Cul3a2_Cul3b	GSE7972, GSE7974	8
AF09_HCA	GSE7978	6
AF09_lignin	GSE8094, GSE8095	20
AF30_Starch_circadian_rythm	GSE7975, GSE7976	32
AF31_HAF2_GCN5	GSE7977	10
AF31_TAF(haf2)	E-MEXP-178	6
AF31_mgoun3	E-MEXP-196	6
AF32_Root-Knot_Nematode	E-MEXP-233	8
AF47_Thioredoxins	GSE7978	8
AF51_ATM	GSE7979, GSE7980, GSE7981	40
AF73_OST2	GSE7982	4
CEA03-01_Cadmium	E-MEXP-416	48
NO27_Iron_signaling	GSE7983	30
RA03-02_Potyvirus	E-MEXP-364	12
RA03-03_Protoplats	GSE7984	28
RA03-04_Elongation_isoxaben	GSE7985, GSE7986	20
RA03-05_clubroot	E-MEXP-363	20
RA03-06_Seed_endothelium	GSE8063	16
RA03-07_TOR	GSE7987	10
RA04-01_msil	GSE7988	4
RA04-02_AGO	GSE7989	8
RA04-03_Nin7	GSE7932	16
RA04-06_PII	E-MEXP-446	16
RA04-07_PGPR	GSE7990, GSE7991	20
RA04-08_Senescence	E-MEXP-387	12
RA05-01_Ethylene	GSE7935	6
RA05-05_Procuste	GSE7937	12
RS03-01_Onc6b	GSE7993, GSE8062	6
RS03-02_Phospholipases	E-MEXP-259	18
RS04-01_CytC	GSE7994, GSE7995	4
RS04-02_NTR	GSE7998	6
RS04-03_Myb	GSE7996	14
RS04-05_Nickel	GSE7938, GSE7940	10
RS04-06_CDT1	GSE7997	4
RS04-08_NtKis	GSE7939	4
RS04-09_hahb4	E-MEXP-394	12
RS04-10_Oxydative--stress	GSE7941	8
